# Supplementary material for: Mosquito-Disseminated Insecticide for Citywide Vector Control and Its Potential to Block Arbovirus Epidemics: Entomological Observations and Modeling Results from Amazonian Brazil
Source: PLoS Med. 2017 Jan 17;14(1):e1002213. doi: 10.1371/journal.pmed.1002213 (PMC5240929; doi:10.1371/journal.pmed.1002213)
Supplement: S1 Data — Mosquito catch and emergence by species, plus intervention and weather covariate values. (XLSX) [file pmed.1002213.s001.xlsx]

## Sheet: A albopictus catch
Aedes albopictus	Feb14				Mar14				Apr14				May14				Jun14				Jul14				Ago14				Sep14				Oct14				Dec14				Jan15				Feb15		Mar15
	Survey1		Survey2		Survey1		Survey2		Survey1		Survey2		Survey1		Survey2		Survey1		Survey2		Survey1		Survey2		Survey1		Survey2		Survey1		Survey2		Survey1		Survey2		Survey1		Survey2		Survey1		Survey2		Survey1		Survey1		Survey2
	SBS1	SBS2	SBS1	SBS2	SBS1	SBS2	SBS1	SBS2	SBS1	SBS2	SBS1	SBS2	SBS1	SBS2	SBS1	SBS2	SBS1	SBS2	SBS1	SBS2	SBS1	SBS2	SBS1	SBS2	SBS1	SBS2	SBS1	SBS2	SBS1	SBS2	SBS1	SBS2	SBS1	SBS2	SBS1	SBS2	SBS1	SBS2	SBS1	SBS2	SBS1	SBS2	SBS1	SBS2	SBS1	SBS2	SBS1	SBS2	SBS1
Dwelling 1	1	1	2	0	1	2	0	0	8	5	3	2	14	2	8	3	8	11	-	-	13	0	4	4	0	9	0	0	0	5	0	4	5	8	8	4	7	0	0	25	3	11	7	5	7	2	0	0	0
Dwelling 2	3	1	-	-	6	0	-	0	-	-	3	4	9	0	4	0	0	-	12	0	13	0	1	0	22	13	0	0	9	0	5	12	4	0	-	6	4	3	0	18	7	5	-	0	1	1	0	0	0
Dwelling 3	0	1	3	0	5	0	0	2	1	1	2	0	3	5	0	0	0	6	1	-	6	2	0	0	0	0	0	0	0	0	1	0	0	4	1	-	0	0	0	1	0	17	8	17	0	7	0	0	0
Dwelling 4	3	1	11	0	5	0	1	0	1	2	8	0	9	2	1	2	0	6	-	1	0	4	8	1	-	-	0	0	0	7	0	0	0	11	0	12	9	0	4	1	5	1	0	3	-	12	0	0	0
Dwelling 5	2	0	0	11	0	1	1	0	2	0	5	5	3	4	0	2	0	0	0	1	11	0	1	0	2	0	0	0	20	4	0	0	0	0	20	2	13	0	0	0	0	0	4	0	9	0	0	0	0
Dwelling 6	4	1	8	0	1	-	3	0	-	1	1	22	5	7	0	0	0	0	2	3	0	10	-	8	-	10	0	0	0	0	0	-	14	-	12	-	0	0	0	6	56	-	19	8	10	18	0	0	15
Dwelling 7	0	0	15	0	6	2	4	1	0	-	2	0	0	1	11	0	6	4	12	0	0	5	0	2	0	0	0	0	0	14	0	0	0	3	2	0	0	0	0	0	-	0	0	-	4	0	0	5	2
Dwelling 8	2	1	2	0	3	3	3	6	3	0	2	2	4	2	3	1	9	3	0	5	11	5	-	-	0	9	3	-	8	6	0	0	0	9	3	3	3	0	-	-	0	0	0	7	21	16	4	1	1
Dwelling 9	0	2	0	0	4	1	0	1	-	-	10	5	3	2	4	0	9	0	0	1	5	0	9	-	0	8	0	0	1	0	0	0	6	6	-	-	0	0	0	-	0	0	0	0	5	0	1	4	0
Dwelling 10	0	1	12	9	7	7	6	0	1	1	0	3	2	3	7	1	0	6	3	5	3	15	4	2	0	0	0	0	10	12	0	0	0	4	0	0	0	6	0	0	1	21	0	35	0	20	10	0	0
Dwelling 11	0	0	1	5	0	1	2	0	1	3	3	0	2	1	0	0	12	0	3	-	0	11	1	9	9	0	0	-	9	0	0	0	0	0	5	-	-	-	0	0	0	0	0	0	0	0	0	7	0
Dwelling 12	0	2	1	2	2	3	5	17	3	5	1	0	2	2	0	3	10	0	0	-	0	0	0	6	5	0	0	5	8	0	8	0	4	7	6	0	-	0	0	3	0	0	0	-	0	0	0	0	0
Dwelling 13	0	4	1	3	1	0	1	1	3	0	5	0	5	4	0	0	3	7	0	7	20	0	3	0	0	0	0	0	0	0	0	10	4	0	0	0	0	0	0	-	11	0	9	0	-	0	0	0	0
Dwelling 14	2	0	1	6	3	1	6	3	3	4	0	0	3	4	2	3	5	0	-	-	9	1	0	10	0	0	5	1	0	11	0	6	4	0	2	0	6	0	0	0	22	0	8	10	0	0	0	6	0
Dwelling 15	1	2	5	20	0	3	-	3	3	5	0	4	2	0	2	0	8	0	8	9	9	3	-	-	0	0	0	2	12	4	13	5	2	5	9	12	0	19	41	25	6	26	34	1	9	6	0	0	0
Dwelling 16	0	0	10	-	0	0	3	1	2	3	1	0	8	9	0	0	1	0	0	2	4	0	0	0	0	35	0	1	2	0	11	0	1	5	0	6	0	0	8	0	0	0	0	1	-	-	0	0	0
Dwelling 17	0	0	0	7	0	0	4	4	8	0	3	9	8	2	0	0	0	9	-	4	4	11	0	7	0	0	-	-	13	0	-	16	-	0	-	4	3	0	-	-	0	2	0	0	8	-	3	0	0
Dwelling 18	0	0	-	0	0	3	3	3	2	1	-	0	6	7	0	0	0	4	1	0	7	14	-	-	0	0	2	0	0	-	0	0	6	-	-	0	-	0	1	0	0	0	-	0	-	0	0	0	0
Dwelling 19	2	0	3	-	5	3	2	0	1	0	1	10	3	3	2	0	0	9	0	0	4	0	0	3	0	15	0	0	-	12	0	8	0	0	0	-	0	15	0	0	4	0	0	0	0	0	0	0	0
Dwelling 20	0	1	-	0	2	4	0	0	0	2	4	3	2	3	14	2	1	4	-	-	0	17	0	10	2	12	-	17	4	0	0	0	4	3	0	1	0	-	0	0	1	-	3	6	18	14	0	0	0
Dwelling 21	12	3	6	0	3	1	3	3	8	0	13	12	1	6	0	0	6	2	0	3	0	1	6	2	-	0	8	0	0	0	6	15	4	11	2	13	2	5	0	14	19	1	6	10	12	12	0	0	0
Dwelling 22	0	2	1	1	4	1	0	3	4	0	0	6	0	3	0	0	2	2	7	-	2	7	0	0	0	0	3	0	0	-	9	14	0	0	0	2	2	-	-	-	0	0	0	0	7	1	0	0	0
Dwelling 23	0	0	4	0	4	5	14	6	2	3	0	8	4	0	0	2	5	3	0	-	11	1	-	-	0	0	0	0	0	8	0	0	0	0	0	0	2	0	5	9	-	-	35	-	6	15	0	0	0
Dwelling 24	0	0	0	0	-	0	1	0	0	0	-	2	3	3	3	1	-	-	0	5	4	10	-	-	0	0	0	17	11	0	0	0	-	3	0	-	6	5	0	0	0	0	0	-	14	4	0	0	0
Dwelling 25	2	1	0	16	4	3	13	1	2	0	-	1	7	2	0	1	2	5	7	2	0	7	0	1	0	0	-	-	0	10	0	-	0	0	-	2	2	6	0	0	4	-	2	3	13	1	0	0	0
Dwelling 26	6	5	3	0	2	3	18	5	0	2	0	0	5	3	1	8	1	0	3	0	6	0	9	0	0	0	0	4	10	0	0	1	0	0	18	0	14	4	32	12	9	-	7	4	0	0	0	0	0
Dwelling 27	2	0	5	0	1	3	4	7	4	-	9	-	3	6	0	0	0	4	0	0	0	4	0	2	0	0	0	7	2	0	0	-	-	4	3	0	9	0	0	0	0	17	-	0	14	0	0	0	0
Dwelling 28	3	5	17	12	8	0	4	0	2	0	5	0	5	2	0	5	1	0	0	0	0	17	0	1	11	0	5	0	0	0	12	5	0	0	0	0	2	3	27	21	0	6	0	7	7	5	0	0	0
Dwelling 29	0	0	0	9	1	6	4	4	3	4	0	3	2	1	0	0	2	0	2	3	0	0	0	1	0	0	0	0	-	-	10	3	0	3	0	0	9	0	0	5	0	0	0	23	15	8	0	0	0
Dwelling 30	0	2	0	0	3	1	7	2	2	0	0	16	3	4	8	0	-	5	7	3	3	0	-	1	4	0	2	0	0	5	0	0	2	0	0	0	1	0	0	2	0	5	6	5	3	14	0	0	1
Dwelling 31	-	1	5	4	11	3	6	0	1	1	2	1	1	3	0	0	4	0	11	4	1	3	1	0	0	2	13	12	0	0	0	0	0	12	0	12	0	10	25	5	12	15	39	21	11	18	0	0	0
Dwelling 32	9	6	7	4	0	4	3	5	0	1	0	0	6	4	3	1	9	0	11	0	4	0	5	4	0	11	0	-	0	6	0	0	1	3	0	0	0	0	2	15	0	1	0	0	2	-	0	0	0
Dwelling 33	2	3	14	7	3	2	6	2	1	10	0	0	0	0	0	0	0	0	0	0	0	8	1	0	-	7	0	6	21	0	11	0	-	-	7	0	-	0	0	-	5	2	-	-	-	0	0	0	0
Dwelling 34	0	0	4	2	2	4	13	5	1	0	0	2	3	7	-	3	0	0	0	0	8	7	2	4	0	0	0	0	-	18	0	-	0	-	22	1	0	8	0	-	2	0	7	14	0	17	0	0	0
Dwelling 35	0	1	0	2	2	3	1	3	3	0	4	13	3	5	3	2	3	5	-	0	7	3	0	0	0	8	0	-	1	0	0	-	5	0	22	0	0	0	32	22	0	0	-	-	-	19	12	0	0
Dwelling 36	1	3	6	4	0	8	2	2	1	0	0	3	4	3	4	0	3	0	0	-	1	11	3	4	2	1	0	0	7	0	0	5	0	0	1	9	11	0	0	0	0	2	8	-	16	0	0	0	0
Dwelling 37	0	1	11	6	1	4	2	2	3	5	-	1	1	3	2	5	0	0	-	0	5	2	3	0	0	14	4	2	6	0	0	10	3	0	0	0	12	0	28	0	0	0	0	0	11	9	0	0	0
Dwelling 38	7	2	8	4	10	2	5	2	0	0	0	2	2	1	0	0	0	10	0	0	0	0	0	0	11	0	0	0	0	8	-	0	0	0	0	0	5	18	0	21	6	3	0	6	2	8	0	24	0
Dwelling 39	0	2	10	0	0	3	3	14	0	3	4	4	6	3	0	0	9	0	17	-	7	0	4	1	1	-	1	-	-	0	0	-	0	7	0	0	0	0	2	4	2	4	18	2	4	9	0	0	0
Dwelling 40	1	0	2	1	9	3	2	8	0	0	4	0	3	6	-	7	1	2	-	0	0	4	0	3	4	0	3	0	7	-	4	8	-	1	0	0	0	2	0	8	1	7	0	0	0	8	0	0	1
Dwelling 41	0	4	2	2	0	2	8	0	0	3	25	16	5	5	0	1	3	0	1	0	7	2	5	0	0	4	4	2	1	7	14	0	0	2	0	0	0	1	0	0	0	0	0	0	2	2	0	0	0
Dwelling 42	0	1	-	-	4	3	1	-	-	1	2	8	0	4	6	2	-	0	-	7	0	0	0	0	0	0	0	0	8	0	6	0	2	2	0	7	0	4	0	9	0	4	4	5	-	0	0	0	0
Dwelling 43	4	8	7	3	3	8	14	4	3	1	3	0	6	1	0	0	-	-	-	7	0	0	1	3	0	0	7	10	7	0	0	-	0	2	0	6	0	2	-	0	26	0	11	23	3	-	0	0	0
Dwelling 44	1	0	9	-	4	5	0	4	9	0	1	2	6	6	1	0	2	3	-	-	0	0	4	0	0	8	-	-	-	0	-	8	0	0	0	0	0	0	0	2	4	3	0	30	0	-	0	0	0
Dwelling 45	2	0	1	15	4	-	12	7	0	0	3	7	4	0	-	7	1	0	0	0	0	0	0	0	-	0	-	-	0	0	-	-	3	0	0	0	9	-	7	0	23	-	39	3	7	-	11	0	0
Dwelling 46	11	0	2	1	4	1	1	-	2	0	5	1	6	4	0	0	4	0	5	6	5	2	1	4	9	0	0	8	0	0	0	26	5	-	0	0	0	0	0	0	0	13	3	20	0	0	1	4	6
Dwelling 47	0	0	7	12	-	-	0	0	0	5	3	1	0	9	-	0	0	-	0	-	-	0	0	0	-	-	-	-	0	0	0	0	-	-	0	-	15	4	0	-	-	-	-	-	-	1	0	1	0
Dwelling 48	0	1	0	4	7	0	0	0	0	1	2	2	0	12	4	0	0	0	3	3	0	0	0	6	0	4	12	-	3	3	-	-	-	0	0	4	0	2	1	9	1	8	0	0	2	0	0	0	0
Dwelling 49	0	0	-	1	4	3	13	13	0	2	1	4	0	4	9	1	0	-	1	0	0	0	0	2	0	-	0	0	0	3	0	0	0	0	3	2	0	0	0	2	0	0	3	0	-	1	0	0	0
Dwelling 50	0	0	0	0	8	2	15	6	3	0	1	3	11	7	2	10	5	3	-	4	3	0	2	1	0	5	0	0	17	12	0	17	1	0	8	3	2	8	7	0	0	0	-	-	10	9	24	0	18
Dwelling 51	0	0	0	0	1	0	3	2	0	4	0	0	0	3	0	3	3	0	0	0	0	8	0	1	1	5	0	0	6	0	2	18	10	0	1	0	11	0	8	24	0	0	0	12	0	0	0	0	0
Dwelling 52	4	0	7	0	-	0	0	3	3	0	0	0	12	8	0	1	7	0	4	0	13	5	5	0	0	0	0	2	19	0	0	10	1	4	1	1	1	3	0	6	6	-	0	0	0	0	0	0	0
Dwelling 53	-	-	-	2	0	1	3	-	4	1	1	0	0	0	0	0	0	1	0	4	2	0	0	2	0	7	0	0	13	0	-	-	3	0	1	0	0	0	-	-	2	0	0	0	2	0	0	0	0
Dwelling 54	5	0	0	0	-	2	0	8	0	0	0	0	0	0	0	4	1	0	1	0	0	2	0	2	0	0	-	11	0	0	1	0	0	0	7	0	0	0	0	0	0	0	0	0	-	0	0	5	6
Dwelling 55	4	2	10	2	1	3	4	0	0	2	0	6	4	0	0	5	1	4	1	1	0	0	2	0	5	0	0	0	10	0	0	0	3	0	0	0	0	0	0	0	0	0	0	0	-	1	0	0	0
Dwelling 56	0	0	0	3	0	3	1	4	0	2	0	0	7	2	2	0	0	0	6	-	0	0	6	0	0	0	0	-	0	0	0	0	0	1	1	0	0	-	0	0	6	1	0	3	0	0	0	0	4
Dwelling 57	0	0	4	0	3	1	0	3	2	0	1	0	0	3	0	-	3	0	0	0	2	0	0	2	0	4	0	0	2	11	10	0	3	2	0	0	0	0	0	0	27	0	0	0	-	1	1	4	0
Dwelling 58	3	1	4	1	0	0	2	1	2	0	8	1	1	0	0	0	0	10	-	0	0	0	0	2	0	0	0	-	0	0	4	0	0	-	4	8	2	0	6	4	0	-	2	1	6	8	0	0	5
Dwelling 59	0	13	3	9	0	0	1	0	1	0	-	0	0	0	0	4	2	1	6	0	0	0	0	7	10	-	-	0	0	0	0	0	0	7	0	0	30	0	38	0	0	35	16	-	-	10	0	0	1
Dwelling 60	0	0	0	0	0	0	0	0	0	0	0	0	3	0	5	-	0	0	7	0	0	1	-	0	9	2	6	0	0	14	5	0	0	2	0	0	-	-	0	0	0	19	0	0	0	0	0	0	0
Dwelling 61	2	0	0	3	0	0	1	1	0	0	1	0	0	0	-	0	0	0	0	0	-	0	0	0	0	-	0	-	6	7	-	-	0	-	0	0	0	0	0	0	-	1	-	0	-	0	0	0	0
Dwelling 62	2	1	0	0	0	0	0	0	0	3	0	1	0	0	1	2	1	0	1	2	0	0	0	0	0	0	0	0	0	0	0	0	2	2	0	0	3	1	0	0	0	0	0	0	0	-	0	0	0
Dwelling 63	2	1	0	0	0	0	0	4	0	1	0	0	0	0	3	7	0	0	4	2	0	0	0	-	0	2	0	0	14	0	0	0	-	0	0	0	-	0	0	0	0	0	0	0	0	0	2	0	4
Dwelling 64	0	2	0	3	1	3	0	0	2	6	1	2	0	0	1	2	0	0	7	2	0	4	3	0	0	0	0	0	0	0	0	0	-	-	0	0	0	0	0	0	0	0	0	0	0	0	3	0	1
Dwelling 65	-	-	7	0	0	2	0	0	0	0	0	0	0	0	2	8	0	3	0	0	1	0	0	1	0	0	0	0	6	0	0	0	5	0	0	0	0	3	0	6	0	0	0	0	0	0	5	3	5
Dwelling 66	0	0	-	0	1	0	4	1	1	2	0	4	0	0	5	8	4	4	4	-	4	0	0	0	-	-	-	-	0	-	-	-	-	-	0	-	0	0	24	1	25	0	0	3	-	0	0	0	0
Dwelling 67	0	0	3	3	0	1	1	0	0	0	0	0	2	0	3	3	0	0	0	3	0	-	5	0	2	1	2	0	0	2	0	-	0	5	0	4	0	1	16	0	8	10	-	-	0	0	0	0	0
Dwelling 68	0	1	0	0	0	2	10	17	0	0	1	0	0	0	1	3	0	0	1	0	0	7	3	0	0	0	0	0	0	1	0	-	2	-	2	0	0	0	0	0	0	6	1	0	0	0	20	1	0
Dwelling 69	0	-	0	0	1	3	3	-	2	0	3	0	0	0	1	2	1	0	1	0	0	0	0	0	0	0	0	0	0	4	2	0	1	1	3	0	17	11	0	0	0	0	0	0	0	0	1	0	0
Dwelling 70	2	0	0	5	0	1	2	6	0	3	2	0	2	1	6	0	-	3	0	10	0	0	0	0	0	0	0	0	6	8	0	0	6	0	0	0	0	0	0	0	12	0	-	0	0	0	0	0	0
Dwelling 71	1	1	0	0	0	1	-	-	-	-	1	-	0	1	3	3	3	0	11	0	4	0	0	0	0	0	0	0	0	0	0	0	-	-	0	14	0	0	-	-	0	-	-	-	0	0	8	0	0
Dwelling 72	0	1	0	0	2	2	0	0	0	2	1	0	0	0	0	0	0	0	1	0	0	2	0	0	0	0	-	-	1	0	0	0	3	0	0	16	0	0	14	0	0	0	0	0	-	0	0	1	0
Dwelling 73	2	0	15	1	2	0	0	4	0	0	0	0	1	4	5	2	3	2	0	1	0	0	0	0	-	-	0	0	5	0	0	0	1	0	0	0	0	7	8	4	28	5	0	13	0	0	5	0	0
Dwelling 74	0	0	1	3	0	4	0	1	0	2	-	0	0	0	-	0	0	-	0	-	7	0	2	0	1	0	0	0	0	0	0	0	3	0	6	15	0	0	3	0	2	-	-	0	0	-	0	7	0
Dwelling 75	1	0	0	0	3	4	3	2	0	4	0	0	2	3	3	0	0	1	0	1	0	0	0	0	4	0	0	0	0	5	0	0	0	0	3	5	0	0	0	0	0	0	0	0	0	-	0	0	0
Dwelling 76	0	0	4	0	3	2	0	5	4	5	0	0	3	0	-	1	0	0	1	0	2	0	7	-	0	0	16	19	0	2	0	0	0	0	0	0	0	0	0	-	-	-	0	0	0	0	0	0	0
Dwelling 77	0	0	2	0	0	3	4	1	2	2	1	0	0	0	0	1	0	0	0	5	1	0	-	1	0	0	0	-	0	13	-	0	0	-	0	4	0	0	0	0	0	-	0	0	1	-	0	0	0
Dwelling 78	0	0	3	1	0	1	4	0	5	0	0	6	1	3	1	0	0	3	0	1	3	0	1	0	0	-	0	0	0	0	0	2	1	4	0	0	0	0	0	0	0	0	0	0	0	0	0	0	0
Dwelling 79	0	0	22	0	0	1	4	-	-	0	3	0	1	5	1	5	2	0	0	-	4	0	0	0	0	5	0	0	0	9	0	0	0	0	0	7	0	2	7	5	4	13	6	6	0	0	0	5	0
Dwelling 80	0	1	0	0	2	4	-	1	1	0	0	0	1	5	2	2	0	0	0	0	0	0	-	-	4	0	-	0	0	0	0	1	3	0	2	0	1	0	0	0	3	0	0	0	0	0	0	0	0
Dwelling 81	0	0	2	0	1	2	0	5	2	-	0	5	2	0	-	3	4	0	1	0	0	0	0	0	5	0	0	4	5	0	0	12	3	0	0	0	0	0	0	0	0	0	0	0	-	0	0	0	0
Dwelling 82	0	1	4	0	1	2	1	7	0	3	0	0	0	3	0	-	0	0	0	0	6	0	0	1	0	0	0	0	0	0	0	-	0	9	0	0	2	0	0	1	0	0	0	0	0	0	0	2	0
Dwelling 83	2	0	0	0	0	0	3	6	0	1	2	3	9	4	5	0	0	0	2	4	2	0	0	5	0	1	0	0	0	10	0	3	0	-	10	2	0	2	0	7	0	0	17	0	0	0	0	0	0
Dwelling 84	0	0	0	0	0	1	0	0	0	0	0	1	0	2	3	0	0	3	0	1	0	0	0	0	0	0	0	0	0	3	12	0	10	2	0	0	0	0	0	0	0	0	0	0	-	0	0	0	0
Dwelling 85	0	1	0	1	0	0	0	3	0	1	0	0	6	0	0	3	0	2	1	4	0	0	4	3	3	5	0	-	5	-	0	0	4	0	13	4	5	0	0	0	0	-	0	0	0	-	0	0	4
Dwelling 86	0	2	0	0	0	0	2	-	0	3	1	1	3	6	4	5	0	6	1	6	1	0	5	0	0	3	0	0	0	0	11	1	0	2	0	0	0	-	-	0	0	0	0	0	-	-	0	0	1
Dwelling 87	1	0	0	0	1	0	0	8	3	-	0	0	4	0	0	3	1	0	0	0	0	0	0	0	0	0	0	0	6	6	0	0	0	3	3	2	0	0	-	-	0	0	0	0	-	0	0	0	0
Dwelling 88	0	0	7	0	11	0	15	2	1	-	-	0	2	0	0	0	0	0	0	0	0	0	0	0	0	0	-	-	-	-	0	10	3	0	0	0	-	4	0	1	14	2	1	0	-	3	7	0	0
Dwelling 89	0	0	0	0	0	0	0	-	0	1	0	0	3	5	2	4	1	0	0	0	0	0	0	1	2	0	0	0	8	14	1	0	4	-	0	3	-	0	0	0	0	0	0	0	0	0	30	0	0
Dwelling 90	0	2	-	2	1	0	3	5	4	1	0	0	3	2	3	2	0	0	-	0	0	0	3	0	2	0	-	0	-	5	0	0	3	-	1	2	0	0	0	0	0	0	1	0	-	0	0	6	0
Dwelling 91	1	1	1	0	0	3	1	5	5	7	1	0	3	3	4	-	0	-	2	-	0	0	-	-	0	0	0	-	14	3	9	0	0	0	2	5	0	12	6	10	-	0	0	8	-	0	0	0	0
Dwelling 92	0	0	0	0	0	2	2	0	3	0	1	-	0	1	9	0	2	3	0	5	0	3	0	8	0	0	5	1	2	5	0	0	2	0	0	3	0	0	0	0	0	0	0	0	-	-	0	3	8
Dwelling 93	0	2	0	0	0	0	2	0	0	1	1	-	0	2	2	4	0	0	-	-	0	0	0	0	0	0	0	0	0	12	0	0	6	-	0	0	0	0	0	0	0	0	0	0	-	0	24	0	0
Dwelling 94	2	0	0	0	1	0	0	0	0	-	0	2	4	0	0	4	1	-	2	0	3	0	0	0	3	0	0	0	0	0	0	0	-	0	0	0	0	0	0	0	0	0	0	0	0	0	0	5	0
Dwelling 95	1	0	0	0	0	0	0	-	0	-	-	-	0	0	6	3	-	-	-	2	5	0	-	-	-	-	0	0	-	0	-	-	-	2	0	0	0	0	-	-	-	-	0	0	0	0	0	0	0
Dwelling 96	0	0	0	0	2	1	0	-	5	-	0	-	3	6	4	0	0	1	0	3	0	0	0	0	0	0	0	1	0	0	-	-	0	2	0	0	-	-	0	0	0	0	-	-	0	0	1	0	0
Dwelling 97	2	0	0	0	0	0	2	0	-	1	3	0	2	8	12	0	4	-	0	3	0	0	7	1	0	5	0	0	-	0	0	0	-	8	0	0	3	-	0	0	0	0	0	0	0	0	0	0	0
Dwelling 98	1	0	0	0	1	0	1	1	8	0	2	0	5	1	7	-	2	-	-	3	0	0	8	4	0	0	0	0	0	0	-	0	-	0	0	0	-	0	0	0	0	0	0	-	0	0	0	0	2
Dwelling 99	0	0	0	0	0	2	-	-	5	1	0	0	8	2	12	4	2	-	0	0	0	0	12	0	0	6	0	0	0	0	0	0	4	0	9	0	0	0	0	0	0	0	0	0	0	0	0	9	0
Dwelling 100	1	0	0	0	2	1	0	0	2	-	2	1	6	2	0	8	3	0	1	-	3	0	3	-	0	0	0	0	0	7	0	0	7	0	6	0	8	-	0	0	0	0	-	0	0	0	12	0	0
[truncated: 39 more columns]

## Sheet: A aegypti catch
Aedes aegypti	Feb14				Mar14				Apr14				May14				Jun14				Jul14				Ago14				Sep14				Oct14				Dec14				Jan15				Feb15		Mar15
	Survey1		Survey2		Survey1		Survey2		Survey1		Survey2		Survey1		Survey2		Survey1		Survey2		Survey1		Survey2		Survey1		Survey2		Survey1		Survey2		Survey1		Survey2		Survey1		Survey2		Survey1		Survey2		Survey1		Survey1		Survey2
	SBS1	SBS2	SBS1	SBS2	SBS1	SBS2	SBS1	SBS2	SBS1	SBS2	SBS1	SBS2	SBS1	SBS2	SBS1	SBS2	SBS1	SBS2	SBS1	SBS2	SBS1	SBS2	SBS1	SBS2	SBS1	SBS2	SBS1	SBS2	SBS1	SBS2	SBS1	SBS2	SBS1	SBS2	SBS1	SBS2	SBS1	SBS2	SBS1	SBS2	SBS1	SBS2	SBS1	SBS2	SBS1	SBS2	SBS1	SBS2	SBS1
Dwelling 1	0	0	0	0	0	0	3	5	0	0	1	1	0	0	0	0	2	9	-	-	0	0	1	0	0	0	0	0	0	0	0	0	3	0	11	5	0	0	0	0	0	0	0	0	1	0	0	0	0
Dwelling 2	0	0	-	-	0	0	-	2	-	-	0	0	0	0	0	5	0	-	0	0	0	0	0	0	0	0	0	0	2	0	0	0	2	0	-	1	0	0	0	0	0	0	-	0	3	0	0	0	0
Dwelling 3	0	0	0	0	0	0	3	0	0	0	0	0	0	0	0	0	0	0	6	-	0	0	0	0	0	0	0	0	0	0	0	0	0	1	5	-	0	0	0	0	0	0	0	0	0	0	0	0	0
Dwelling 4	0	0	0	0	0	0	0	7	0	0	0	0	0	2	0	4	2	0	-	0	0	5	0	0	-	-	0	0	0	0	0	0	0	0	0	1	0	0	0	0	0	0	0	0	-	0	0	0	0
Dwelling 5	0	0	0	0	0	0	3	4	0	0	0	0	0	1	0	0	0	0	0	0	2	0	0	2	0	0	0	0	0	1	0	0	0	0	0	4	0	0	0	0	0	0	0	0	0	0	0	0	0
Dwelling 6	0	0	0	0	0	-	0	0	-	0	0	0	0	0	0	4	0	0	1	0	4	0	-	0	-	0	0	0	0	0	0	-	4	-	0	-	0	0	0	0	0	-	2	0	0	0	0	0	0
Dwelling 7	0	2	0	0	1	0	1	1	1	-	0	0	0	0	0	2	5	1	0	0	0	0	0	0	0	0	0	0	0	0	0	0	0	1	3	0	0	1	2	0	-	0	0	-	0	0	0	0	0
Dwelling 8	0	0	0	0	0	0	12	0	5	0	0	2	0	1	2	1	0	4	0	7	2	2	-	-	0	0	0	-	2	1	0	0	0	1	3	10	0	5	-	-	4	1	20	16	0	1	0	0	0
Dwelling 9	0	0	0	10	0	0	0	0	-	-	0	0	4	2	0	0	4	0	0	2	0	0	4	-	0	0	0	0	1	0	0	0	3	0	-	-	0	2	12	-	0	0	0	0	0	0	0	0	0
Dwelling 10	0	1	0	0	0	0	11	8	0	0	0	4	0	0	1	0	0	0	0	0	0	0	0	0	0	0	0	0	3	0	0	5	2	1	8	6	10	14	0	5	0	0	0	0	0	0	0	0	0
Dwelling 11	0	0	0	0	0	0	0	0	4	0	0	0	0	1	0	0	0	0	1	-	0	2	0	0	0	0	0	-	0	0	0	0	0	0	0	-	-	-	0	0	0	0	0	0	0	0	0	0	5
Dwelling 12	0	0	0	0	0	0	4	0	0	0	0	0	0	0	0	0	4	0	0	-	0	0	0	0	0	0	0	0	0	0	1	0	2	0	17	7	-	0	0	0	0	0	0	-	0	0	0	0	0
Dwelling 13	0	0	0	0	0	0	0	0	0	0	0	0	0	0	0	0	5	1	0	0	0	0	0	0	0	0	0	0	0	0	0	0	1	0	0	0	0	0	0	-	0	0	0	0	-	0	0	0	0
Dwelling 14	0	0	0	0	0	0	1	0	2	0	0	0	0	0	0	1	0	0	-	-	0	0	0	0	0	0	0	0	0	0	0	1	0	0	0	1	0	0	0	0	0	0	0	0	0	0	0	0	0
Dwelling 15	0	0	0	1	0	0	-	1	1	0	0	0	0	0	5	0	0	0	0	0	6	0	-	-	0	0	0	0	0	0	0	0	0	0	0	0	0	0	0	0	0	0	0	0	0	0	0	0	0
Dwelling 16	0	0	0	-	0	0	0	0	0	1	0	0	0	0	0	0	0	0	0	2	0	0	0	0	0	0	0	0	0	0	0	0	1	0	0	0	0	0	0	0	0	0	0	0	-	-	0	0	0
Dwelling 17	0	0	0	0	0	0	0	0	0	0	0	0	0	0	0	0	0	5	-	0	0	0	0	0	0	0	-	-	2	0	-	4	-	0	-	2	0	0	-	-	0	0	0	0	0	-	0	0	0
Dwelling 18	0	0	-	0	0	0	0	0	0	2	-	0	0	1	3	0	0	3	2	0	1	0	-	-	0	0	0	0	0	-	0	0	2	-	-	0	-	0	0	0	0	0	-	0	-	0	0	0	0
Dwelling 19	0	0	0	-	0	0	2	0	0	0	0	0	0	0	5	0	0	2	0	0	3	0	0	0	0	0	0	0	-	3	0	0	0	0	6	-	0	0	0	0	0	0	0	0	0	0	0	0	0
Dwelling 20	0	0	-	0	0	0	0	0	0	0	0	0	0	0	2	0	2	6	-	-	0	0	0	0	0	0	-	0	0	0	0	0	2	0	5	4	0	-	0	0	0	-	0	0	0	2	0	0	0
Dwelling 21	0	0	0	0	0	0	0	0	0	1	0	0	0	0	0	0	2	4	0	0	0	0	0	0	-	0	0	0	0	0	0	0	0	0	3	3	0	0	0	0	0	0	0	0	0	3	0	0	0
Dwelling 22	0	0	0	0	0	0	0	0	1	0	0	0	0	2	7	5	1	0	0	-	0	0	0	0	0	0	0	0	0	-	0	0	0	0	0	2	0	-	-	-	0	0	0	0	0	0	0	0	0
Dwelling 23	0	0	0	0	0	0	0	0	1	0	0	0	0	0	0	0	0	0	0	-	1	0	-	-	0	0	0	0	0	2	0	0	0	0	12	0	0	0	0	0	-	-	0	-	1	0	0	0	0
Dwelling 24	0	0	0	0	-	0	0	0	3	0	-	0	0	0	4	3	-	-	2	0	2	4	-	-	0	0	0	0	0	0	0	0	-	4	0	-	0	0	0	0	0	0	0	-	0	0	0	0	0
Dwelling 25	0	0	0	0	0	0	0	0	0	0	-	0	0	5	0	4	0	0	0	0	0	0	0	0	0	0	-	-	0	0	0	-	0	0	-	2	0	0	0	0	0	-	0	0	1	2	0	0	0
Dwelling 26	0	0	0	0	0	0	0	0	0	0	0	0	0	0	6	1	0	0	0	0	0	0	0	0	0	0	0	0	0	0	0	0	0	0	0	0	0	0	0	0	0	-	0	0	0	4	0	0	0
Dwelling 27	0	0	0	0	0	0	0	0	0	-	0	-	0	0	1	0	0	0	0	0	0	0	0	0	0	0	0	0	1	0	0	-	-	6	0	0	0	0	0	0	0	0	-	0	5	0	0	0	0
Dwelling 28	0	0	0	0	0	0	0	0	0	0	0	0	0	0	7	0	3	0	0	0	0	0	0	0	0	0	0	0	0	0	1	2	0	0	0	0	0	0	0	0	0	0	0	0	0	3	0	0	0
Dwelling 29	0	0	0	0	0	0	0	0	1	1	0	0	0	0	0	7	2	0	1	0	0	0	0	0	0	0	0	0	-	-	0	0	18	1	1	0	10	0	1	1	1	15	0	0	5	8	0	0	0
Dwelling 30	0	0	0	0	0	0	0	0	7	0	0	0	0	1	0	0	-	0	0	0	0	0	-	0	0	0	0	0	0	0	0	0	0	0	0	0	1	0	0	0	0	2	0	0	0	2	0	0	0
Dwelling 31	-	0	0	0	0	0	1	0	0	0	1	0	0	0	3	0	0	0	0	0	0	0	0	0	0	0	0	0	0	0	0	0	0	0	0	0	0	0	0	1	1	0	0	5	2	7	0	0	0
Dwelling 32	0	0	0	1	0	0	1	0	0	0	0	0	0	0	2	5	0	0	0	0	0	0	0	0	0	0	0	-	0	0	0	0	0	0	0	0	0	0	0	0	0	0	4	0	3	-	0	0	0
Dwelling 33	0	0	0	9	0	0	0	0	2	1	0	0	0	1	2	6	0	0	0	0	14	1	0	0	-	0	0	0	0	0	3	0	-	-	2	0	-	0	0	-	0	0	-	-	-	2	0	0	0
Dwelling 34	0	0	2	0	0	0	0	0	0	0	0	0	0	0	-	0	0	0	6	0	1	2	0	0	0	0	0	0	-	0	0	-	0	-	1	1	1	15	24	-	12	0	15	1	8	5	0	0	0
Dwelling 35	0	0	0	0	0	0	5	0	1	0	4	0	0	2	0	0	0	0	-	0	0	3	0	0	0	0	0	-	0	0	0	-	1	0	0	0	0	0	0	0	0	0	-	-	-	0	12	0	0
Dwelling 36	0	0	0	0	0	0	0	1	0	0	2	2	0	3	0	0	1	0	2	-	2	0	0	0	10	0	3	0	0	0	0	9	0	0	11	3	1	0	0	5	27	15	12	-	4	0	0	0	0
Dwelling 37	0	0	0	0	1	1	0	0	0	0	-	7	0	3	0	0	0	0	-	0	0	0	0	0	0	0	0	0	1	0	0	6	0	0	0	0	0	0	0	0	0	0	0	0	0	0	0	0	0
Dwelling 38	0	0	0	0	0	0	0	0	0	0	0	0	0	1	0	0	0	0	0	0	0	0	0	0	0	0	0	0	0	0	-	0	0	0	0	0	0	0	0	0	0	0	0	0	3	0	0	24	0
Dwelling 39	0	0	0	0	0	0	0	0	0	0	1	0	2	0	0	0	0	0	0	-	1	0	0	0	0	-	0	-	-	0	0	-	0	0	0	0	0	0	11	0	1	0	0	0	2	0	0	0	0
Dwelling 40	0	0	0	1	0	0	0	1	0	0	0	0	0	2	-	0	2	0	-	0	0	2	0	0	0	6	0	0	0	-	3	0	-	2	0	0	15	12	0	7	1	7	1	3	0	1	0	0	0
Dwelling 41	0	0	0	0	0	0	0	0	0	0	0	0	0	0	0	0	1	0	2	0	0	0	0	0	0	0	0	0	0	0	3	0	0	0	0	0	0	0	0	0	0	0	0	0	1	5	0	0	0
Dwelling 42	0	0	-	-	0	0	0	-	-	0	0	0	0	0	0	0	-	0	-	0	0	0	0	0	0	0	0	0	0	0	0	0	0	1	0	0	0	0	0	0	0	0	0	0	-	1	0	0	1
Dwelling 43	0	0	0	0	0	0	0	0	0	2	0	0	0	0	0	0	-	-	-	0	0	0	0	0	0	0	0	0	0	0	0	-	0	0	0	0	0	0	-	0	0	0	0	0	0	-	0	0	0
Dwelling 44	0	0	4	-	0	0	0	0	0	0	0	0	0	0	1	0	5	0	-	-	0	0	0	0	0	0	-	-	-	0	-	0	1	4	0	0	1	3	0	0	1	6	0	0	6	-	0	0	0
Dwelling 45	0	0	0	0	0	-	0	0	0	0	0	0	1	0	-	0	0	0	0	7	0	0	0	0	-	0	-	-	0	0	-	-	2	3	0	0	0	-	0	0	0	-	0	7	1	-	11	0	0
Dwelling 46	0	0	0	0	0	0	0	-	0	1	0	0	0	7	0	0	0	2	7	7	0	0	0	0	0	0	0	0	0	0	0	2	0	-	0	0	0	0	0	0	0	0	0	0	0	9	0	0	0
Dwelling 47	0	0	0	0	-	-	0	0	0	1	0	0	0	0	-	0	0	-	17	-	-	0	0	0	-	-	-	-	0	0	0	0	-	-	0	-	0	0	0	-	-	-	-	-	-	0	0	0	0
Dwelling 48	0	0	0	0	0	0	0	0	0	0	0	0	0	0	0	0	0	0	2	0	0	0	0	0	0	0	0	-	0	1	-	-	-	0	0	0	0	0	0	0	0	0	0	0	0	0	0	0	4
Dwelling 49	0	0	-	0	1	0	0	1	0	1	0	0	0	1	0	3	0	-	3	0	0	0	0	0	0	-	0	0	0	3	0	0	0	0	5	0	0	0	0	0	2	0	0	0	-	0	0	0	3
Dwelling 50	0	0	0	1	0	0	0	0	0	0	0	0	0	0	0	0	1	0	-	3	0	0	0	1	0	0	0	0	0	0	0	0	1	0	4	17	11	0	0	0	0	0	-	-	1	0	0	0	0
Dwelling 51	0	0	0	0	0	0	0	3	0	0	0	0	0	0	0	0	2	0	0	0	0	3	0	0	0	3	0	0	2	0	1	1	2	0	23	0	0	0	0	0	0	0	1	0	0	10	0	0	0
Dwelling 52	1	0	0	0	-	0	0	0	0	0	0	0	0	0	0	0	0	0	1	0	0	0	0	0	0	0	0	0	0	0	0	2	6	0	0	5	0	0	0	0	0	-	0	0	0	0	0	0	0
Dwelling 53	-	-	-	0	0	0	0	-	2	0	0	0	1	0	0	0	5	6	3	4	5	0	0	0	0	5	0	0	0	0	-	-	0	14	3	7	19	5	-	-	0	3	0	0	14	0	0	0	0
Dwelling 54	0	0	0	0	-	0	0	8	4	1	0	0	0	0	0	0	0	2	3	0	0	1	0	0	18	2	-	0	0	0	0	0	0	0	2	9	0	0	0	0	0	0	0	0	-	0	0	0	0
Dwelling 55	0	0	0	0	0	0	7	0	0	2	4	0	0	0	3	0	1	3	0	0	0	0	0	0	1	0	0	0	0	0	0	0	1	0	0	4	0	0	0	0	0	0	0	0	-	6	0	0	0
Dwelling 56	0	0	0	0	0	0	1	0	0	0	0	0	0	0	0	0	0	0	0	-	0	0	0	0	0	0	0	-	0	0	0	0	0	4	3	0	0	-	0	13	0	7	0	0	0	0	0	0	0
Dwelling 57	0	0	1	0	0	0	0	1	0	0	4	0	0	0	6	-	2	0	0	0	1	0	0	0	0	0	0	0	1	0	1	0	1	0	0	0	0	0	0	0	0	0	0	0	-	4	0	0	0
Dwelling 58	0	0	0	0	0	0	1	3	1	0	0	2	0	0	0	0	0	0	-	0	0	0	0	0	0	0	0	-	0	0	0	0	0	-	12	5	17	5	0	9	0	-	0	14	4	4	0	0	0
Dwelling 59	0	0	0	0	0	0	2	0	0	0	-	0	0	1	0	3	2	1	0	0	0	0	0	0	0	-	-	0	0	0	0	0	0	2	0	0	0	0	0	0	0	0	0	-	-	3	0	0	0
Dwelling 60	0	0	0	0	1	2	0	1	0	0	0	0	0	0	0	-	0	2	6	0	0	5	-	0	0	0	0	0	0	0	0	0	0	0	0	0	-	-	17	10	0	0	5	0	0	0	0	0	0
Dwelling 61	0	0	0	0	0	0	2	0	0	1	1	0	0	0	-	0	0	1	0	2	-	0	0	0	3	-	0	-	2	0	-	-	0	-	0	0	0	0	7	0	-	6	-	0	-	0	0	0	0
Dwelling 62	0	0	0	0	0	0	0	0	0	0	0	0	2	0	4	3	1	0	0	6	0	0	0	0	0	2	0	0	0	0	0	0	6	4	1	6	6	1	13	32	0	0	2	0	0	-	0	0	0
Dwelling 63	0	0	0	0	0	0	2	0	0	0	3	2	0	0	3	0	0	2	1	2	0	14	0	-	2	4	0	0	1	0	0	0	-	0	0	16	-	0	7	6	0	0	0	0	0	27	0	0	0
Dwelling 64	0	0	0	0	7	0	0	0	1	1	0	0	0	0	0	1	0	6	0	0	0	0	1	0	0	0	0	0	0	0	0	0	-	-	0	0	6	0	0	0	2	0	0	0	0	0	0	0	0
Dwelling 65	-	-	5	0	6	0	3	0	0	1	0	3	0	0	2	2	0	1	0	0	1	0	0	0	0	0	0	0	0	0	0	0	2	0	0	2	0	19	0	5	2	0	12	6	0	0	0	9	0
Dwelling 66	0	0	-	0	0	1	0	0	0	1	1	0	0	0	0	0	1	0	4	-	1	0	0	0	-	-	-	-	0	-	-	-	-	-	0	-	0	0	0	0	0	0	0	0	-	3	8	1	0
Dwelling 67	0	0	12	1	0	0	8	8	1	4	7	0	3	2	1	0	3	0	0	3	7	-	0	0	0	2	2	0	0	0	0	-	0	5	0	0	2	5	0	0	0	0	-	-	16	0	0	0	0
Dwelling 68	0	0	0	0	0	0	0	0	0	0	1	0	0	0	0	3	0	0	0	0	0	0	0	1	0	0	0	0	0	0	0	-	0	-	4	0	0	0	0	0	0	0	0	0	2	0	0	19	0
Dwelling 69	0	-	1	0	0	0	0	-	0	0	0	0	0	31	0	0	0	0	4	0	0	0	0	0	0	0	0	0	0	0	0	0	0	1	0	0	0	0	0	0	0	0	10	15	1	0	0	5	0
Dwelling 70	0	0	0	0	0	0	1	4	5	15	0	0	0	2	0	0	-	2	0	0	0	0	0	0	5	0	0	0	0	0	0	0	1	1	0	0	0	3	0	0	9	0	-	0	0	0	0	0	0
Dwelling 71	0	0	0	1	0	0	-	-	-	-	2	-	0	0	0	0	1	0	1	0	0	0	0	0	0	0	0	0	0	0	0	0	-	-	0	0	0	0	-	-	0	-	-	-	0	0	0	0	0
Dwelling 72	0	0	0	0	0	0	10	2	0	1	2	1	0	0	0	0	0	0	0	0	0	2	0	0	0	0	-	-	0	0	0	0	0	0	0	0	0	0	0	0	0	0	0	0	-	0	0	0	0
Dwelling 73	0	0	0	0	0	0	2	2	0	0	0	0	0	0	0	0	8	0	0	3	0	0	0	0	-	-	0	0	0	0	0	0	2	0	0	0	0	0	0	0	0	0	0	0	0	0	0	0	0
Dwelling 74	0	0	0	0	0	0	2	2	0	0	-	0	0	0	-	0	0	-	0	-	4	0	1	0	0	0	0	0	0	0	0	0	3	0	0	0	0	0	0	0	0	-	-	0	0	-	0	0	0
Dwelling 75	0	0	0	0	0	0	1	0	0	0	2	0	0	0	0	0	0	0	0	3	0	0	0	0	0	0	3	0	0	0	0	0	2	0	1	3	0	0	0	0	0	0	0	0	2	-	0	0	0
Dwelling 76	0	0	0	0	0	0	0	0	6	3	1	0	0	0	-	3	0	1	0	0	0	0	0	-	0	0	3	2	0	0	0	0	0	0	0	0	0	0	0	-	-	-	0	0	0	3	0	0	0
Dwelling 77	1	0	0	0	0	0	1	0	0	0	0	0	0	0	1	3	2	0	0	5	0	0	-	0	0	0	0	-	0	0	-	4	0	-	0	1	0	3	0	0	0	-	40	0	5	-	0	0	0
Dwelling 78	3	1	1	1	0	0	15	0	4	0	0	3	1	0	2	0	0	0	0	8	0	7	0	0	0	-	0	0	0	0	0	0	2	1	6	0	0	19	1	30	1	4	0	6	3	0	0	0	0
Dwelling 79	4	0	0	1	0	0	2	-	-	0	0	2	0	0	0	0	4	0	0	-	7	0	0	0	0	0	0	0	0	0	0	0	0	0	0	0	0	0	0	0	0	0	0	0	0	0	0	0	0
Dwelling 80	0	1	0	0	0	0	-	2	0	0	2	0	3	0	0	0	0	0	0	0	0	0	-	-	0	0	-	0	1	0	0	0	1	0	0	0	0	0	0	0	0	0	0	0	0	0	0	0	0
Dwelling 81	0	0	0	0	5	2	2	7	2	-	2	3	15	0	-	0	0	0	1	0	0	0	0	0	1	0	0	1	1	0	4	0	3	0	0	1	0	0	0	1	0	0	0	2	-	3	0	0	0
Dwelling 82	0	0	0	0	1	4	0	2	0	1	0	7	0	1	0	-	0	1	0	0	0	0	0	0	0	0	0	0	0	0	0	-	0	4	0	0	1	0	1	0	0	0	0	0	0	0	0	0	0
Dwelling 83	0	0	0	0	0	3	2	1	2	0	2	1	1	0	5	2	0	7	2	3	0	0	0	0	0	6	0	0	0	0	2	0	0	-	1	7	17	1	0	1	0	0	3	0	1	0	0	0	1
Dwelling 84	0	1	0	0	4	1	5	2	0	0	2	0	0	0	0	0	0	1	0	2	0	0	0	0	0	0	0	0	0	0	1	0	5	4	0	0	0	0	0	0	0	0	0	0	-	0	0	0	0
Dwelling 85	1	0	1	6	1	0	1	3	0	0	0	1	1	0	0	0	0	5	0	1	0	0	0	0	0	0	0	-	0	-	2	0	5	0	0	1	0	1	0	0	0	-	0	0	0	-	0	0	0
Dwelling 86	0	1	0	1	1	8	0	-	0	0	1	0	0	0	3	0	0	6	3	0	0	0	0	0	0	0	0	0	0	0	1	8	0	2	0	0	0	-	-	0	0	0	16	0	-	-	0	0	0
Dwelling 87	0	0	0	0	3	0	0	0	2	-	0	0	3	0	0	0	2	0	0	0	0	0	0	0	0	0	0	3	0	0	0	0	0	2	0	1	0	0	-	-	0	0	0	0	-	0	0	0	0
Dwelling 88	0	0	2	0	0	4	1	0	0	-	-	3	2	0	0	0	0	0	0	0	0	0	0	0	0	0	-	-	-	-	0	2	3	0	0	0	-	0	0	22	4	1	1	5	-	5	0	0	0
Dwelling 89	0	0	2	0	0	0	0	-	0	1	2	4	0	1	0	0	2	0	0	0	0	0	0	0	0	0	0	0	1	0	0	6	6	-	0	1	-	0	3	25	0	0	0	0	1	0	0	0	0
Dwelling 90	0	0	-	0	0	0	1	2	3	0	2	0	0	0	1	0	1	0	-	0	0	0	0	0	0	0	-	0	-	0	0	0	5	-	15	3	3	1	20	1	0	0	2	2	-	5	0	0	0
Dwelling 91	0	0	0	0	3	0	3	0	1	2	7	1	2	2	0	-	0	-	2	-	0	0	-	-	0	0	0	-	0	0	0	0	0	0	2	3	0	0	0	0	-	0	0	0	-	2	0	0	0
Dwelling 92	0	0	0	0	0	0	0	2	1	0	0	-	0	1	0	0	2	0	2	1	0	8	0	0	0	0	0	0	0	0	0	0	5	0	0	0	0	0	0	0	0	0	0	0	-	-	0	0	0
Dwelling 93	0	0	0	0	0	0	0	1	0	0	0	-	1	0	3	0	0	0	-	-	0	0	0	0	0	0	0	0	0	0	0	0	3	-	1	0	0	0	0	10	0	0	0	0	-	0	0	0	0
Dwelling 94	0	0	0	0	0	0	0	0	0	-	1	1	3	0	4	2	0	-	3	0	4	0	0	0	0	0	0	0	0	0	0	0	-	3	0	0	0	0	0	0	0	0	0	0	0	0	0	0	0
Dwelling 95	0	0	0	0	0	0	2	-	0	-	-	-	0	0	0	0	-	-	-	2	14	0	-	-	-	-	0	0	-	0	-	-	-	16	0	0	0	0	-	-	-	-	0	0	0	0	0	0	0
Dwelling 96	0	0	0	0	0	5	0	-	0	-	0	-	0	0	0	0	0	0	0	2	0	0	0	0	0	0	0	0	0	0	-	-	0	4	0	0	-	-	0	0	0	0	-	-	3	9	0	0	1
Dwelling 97	0	0	0	0	0	0	0	0	-	1	0	0	0	0	0	0	0	-	0	0	0	0	0	0	0	0	0	0	-	0	0	0	-	5	0	0	0	-	2	0	0	0	0	0	0	0	0	0	0
Dwelling 98	0	0	0	0	0	10	0	1	1	0	0	0	0	0	0	-	4	-	-	0	0	0	0	0	0	0	0	0	0	2	-	0	-	0	1	3	-	0	0	0	0	0	0	-	0	0	0	0	0
Dwelling 99	0	0	0	0	0	0	-	-	0	1	1	0	0	2	0	0	0	-	0	0	0	0	0	0	0	0	0	0	0	0	0	0	0	0	3	0	0	0	0	0	0	0	0	0	0	0	0	0	0
Dwelling 100	0	0	0	0	0	0	0	0	0	-	0	1	0	0	0	0	6	0	0	-	0	0	0	-	0	0	0	0	0	0	0	0	2	0	0	0	0	-	0	0	0	0	-	0	0	0	0	0	0
[truncated: 39 more columns]

## Sheet: Culex catch
Culex spp.	Feb14				Mar14				Apr14				May14				Jun14				Jul14				Ago14				Sep14				Oct14				Dec14				Jan15				Feb15		Mar15
	Survey1		Survey2		Survey1		Survey2		Survey1		Survey2		Survey1		Survey2		Survey1		Survey2		Survey1		Survey2		Survey1		Survey2		Survey1		Survey2		Survey1		Survey2		Survey1		Survey2		Survey1		Survey2		Survey1		Survey1		Survey2
	SBS1	SBS2	SBS1	SBS2	SBS1	SBS2	SBS1	SBS2	SBS1	SBS2	SBS1	SBS2	SBS1	SBS2	SBS1	SBS2	SBS1	SBS2	SBS1	SBS2	SBS1	SBS2	SBS1	SBS2	SBS1	SBS2	SBS1	SBS2	SBS1	SBS2	SBS1	SBS2	SBS1	SBS2	SBS1	SBS2	SBS1	SBS2	SBS1	SBS2	SBS1	SBS2	SBS1	SBS2	SBS1	SBS2	SBS1	SBS2	SBS1
Dwelling 1	0	0	0	0	0	0	0	0	0	0	0	0	0	0	0	0	0	0	-	-	0	0	0	0	0	0	0	0	0	0	0	0	0	0	0	0	0	0	0	0	0	0	0	0	0	0	0	0	0
Dwelling 2	0	0	-	-	0	0	-	0	-	-	0	0	0	0	0	0	0	-	0	0	0	0	0	0	0	0	0	0	0	0	0	0	0	0	-	0	0	0	0	0	0	0	-	0	0	0	0	0	0
Dwelling 3	0	0	0	0	0	0	0	0	0	0	0	0	0	0	0	0	0	0	0	-	0	0	0	0	0	0	0	0	0	0	0	0	0	0	0	-	0	0	0	0	0	0	0	0	0	0	0	0	0
Dwelling 4	1	0	0	0	0	0	0	0	0	0	0	0	0	0	0	0	0	0	-	0	0	0	0	0	-	-	0	0	0	0	0	0	0	0	0	0	0	0	0	0	0	0	0	0	-	0	0	0	0
Dwelling 5	0	0	0	0	0	0	0	0	0	0	0	0	0	0	0	0	0	0	0	0	0	0	0	0	0	0	0	0	0	0	0	0	0	0	0	0	0	0	0	0	0	0	0	0	0	0	0	0	0
Dwelling 6	0	0	0	0	0	-	0	0	-	0	0	0	0	0	0	0	0	0	0	0	0	0	-	0	-	0	0	0	0	0	0	-	0	-	0	-	0	0	0	0	0	-	0	0	0	0	0	0	0
Dwelling 7	0	0	0	0	0	0	0	0	0	-	0	0	0	0	0	0	0	0	0	0	0	0	0	0	0	0	0	0	0	0	0	0	0	0	0	0	0	0	0	0	-	0	0	-	0	0	0	0	0
Dwelling 8	0	0	0	0	0	0	0	0	0	0	0	2	0	0	0	0	0	0	0	0	0	0	-	-	0	0	0	-	0	0	0	0	0	0	0	0	0	0	-	-	0	0	0	0	0	0	0	0	0
Dwelling 9	0	0	0	0	0	0	0	0	-	-	0	0	0	0	0	0	0	0	0	0	0	0	0	-	0	0	0	0	0	0	0	0	0	0	-	-	0	0	0	-	0	0	0	0	0	0	0	0	0
Dwelling 10	0	0	1	0	0	0	0	0	0	0	0	0	0	0	0	0	0	0	0	0	0	0	0	0	0	0	0	0	0	6	0	0	0	0	0	0	0	0	0	0	0	0	0	0	0	0	0	0	0
Dwelling 11	0	0	0	0	0	0	0	0	0	0	0	0	0	0	0	0	0	0	0	-	0	0	0	0	0	0	0	-	0	0	0	0	0	0	0	-	-	-	0	0	0	0	0	0	0	0	0	0	0
Dwelling 12	0	0	0	0	0	0	0	0	0	0	0	0	0	0	0	0	0	0	0	-	0	0	0	0	0	0	0	0	0	0	0	0	0	1	0	0	-	0	0	0	0	0	0	-	0	0	0	0	0
Dwelling 13	0	0	0	0	0	0	0	0	0	0	1	0	0	0	0	0	0	0	0	0	0	0	0	0	0	0	0	0	0	0	0	0	0	0	0	0	0	0	0	-	0	0	0	0	-	0	0	0	0
Dwelling 14	0	0	0	0	0	0	0	0	0	0	0	0	0	0	0	0	0	0	-	-	0	0	0	0	0	0	0	0	0	0	0	0	0	0	0	0	0	0	0	0	0	0	0	0	0	0	0	0	0
Dwelling 15	0	0	0	0	0	0	-	0	0	0	0	0	0	0	0	0	0	0	0	0	0	0	-	-	0	0	0	0	0	0	0	0	0	0	0	1	0	0	0	0	0	0	0	0	0	0	0	0	0
Dwelling 16	0	0	0	-	0	0	0	0	0	0	0	0	0	0	0	0	0	0	0	0	0	0	0	0	0	0	0	0	0	0	0	0	0	0	0	0	0	0	0	0	0	0	0	0	-	-	0	0	0
Dwelling 17	0	0	0	0	0	0	0	0	0	0	0	0	0	0	0	0	0	0	-	0	0	0	0	0	0	0	-	-	0	0	-	0	-	0	-	0	0	0	-	-	0	0	0	0	0	-	0	0	0
Dwelling 18	0	0	-	0	0	0	0	0	0	0	-	0	0	0	0	0	0	0	0	0	0	0	-	-	0	0	0	0	0	-	0	0	0	-	-	0	-	0	0	0	0	0	-	0	-	0	0	0	0
Dwelling 19	0	0	0	-	0	0	0	0	0	0	0	0	0	0	0	0	0	0	0	0	0	0	0	0	0	0	0	0	-	0	0	0	0	0	0	-	0	0	0	0	0	0	0	0	0	0	0	0	0
Dwelling 20	0	0	-	0	0	0	0	0	0	0	0	0	0	0	0	0	0	0	-	-	0	0	0	0	0	0	-	0	0	0	0	0	0	0	0	0	0	-	0	0	0	-	0	0	0	0	0	0	0
Dwelling 21	0	0	0	0	0	0	0	0	0	0	0	0	0	0	0	0	0	0	0	0	0	0	0	0	-	0	0	0	0	0	0	0	0	0	0	0	0	0	0	0	0	0	0	0	0	0	0	0	0
Dwelling 22	0	0	0	0	0	0	0	0	0	0	0	0	0	0	0	0	0	0	0	-	0	0	0	0	0	0	0	0	0	-	0	0	0	0	0	0	0	-	-	-	0	0	0	0	0	0	0	0	0
Dwelling 23	0	0	0	0	0	0	0	0	0	0	0	0	0	0	0	0	0	0	0	-	0	0	-	-	0	0	0	0	0	0	0	0	0	0	0	0	0	0	0	0	-	-	0	-	0	0	0	0	0
Dwelling 24	0	0	0	0	-	0	0	0	0	0	-	0	0	0	0	0	-	-	0	0	0	0	-	-	0	0	0	0	0	0	0	0	-	0	0	-	0	0	0	0	0	0	0	-	0	0	0	0	0
Dwelling 25	0	0	0	0	0	0	0	0	0	0	-	0	0	0	0	0	0	0	0	0	0	0	0	0	0	0	-	-	0	0	0	-	0	0	-	0	0	0	0	0	0	-	0	0	0	0	0	0	0
Dwelling 26	0	0	0	0	0	0	0	0	0	0	0	0	0	0	0	0	0	0	0	0	0	0	0	0	0	0	0	0	0	0	0	0	0	0	0	0	0	0	0	0	0	-	0	0	0	0	0	0	0
Dwelling 27	0	0	0	0	0	0	0	0	0	-	0	-	0	0	0	0	0	0	0	0	0	0	0	0	0	0	0	0	0	0	0	-	-	0	0	0	0	0	16	0	0	0	-	0	0	0	0	0	0
Dwelling 28	0	0	0	0	0	0	0	0	0	0	0	0	0	0	0	0	0	0	0	0	0	0	0	0	0	0	0	0	0	0	0	0	0	0	0	0	0	0	0	0	0	0	0	0	0	0	0	0	0
Dwelling 29	0	0	0	0	0	2	0	0	0	0	0	0	0	0	0	0	0	0	0	0	0	0	0	0	0	0	0	0	-	-	0	0	0	0	0	0	0	0	0	0	2	0	0	0	0	0	0	0	0
Dwelling 30	0	0	0	0	0	0	0	0	0	0	0	0	0	0	0	0	-	0	0	0	0	0	-	0	0	0	0	0	0	0	0	0	0	0	0	0	0	0	0	0	0	0	0	0	0	0	0	0	0
Dwelling 31	-	0	0	1	0	0	0	0	0	0	0	0	0	0	0	0	0	0	0	0	0	0	0	0	0	0	0	0	0	0	0	0	0	0	0	0	0	0	0	0	0	0	0	0	0	0	0	0	0
Dwelling 32	0	0	0	0	0	0	0	0	0	0	0	0	0	0	0	0	0	0	0	0	0	0	0	0	0	0	0	-	0	0	0	0	0	0	0	0	0	0	0	0	0	0	0	0	0	-	0	0	0
Dwelling 33	0	0	0	0	0	0	0	0	0	0	0	0	0	0	0	0	0	0	0	0	0	0	0	0	-	0	0	0	0	0	0	0	-	-	0	0	-	0	0	-	0	0	-	-	-	0	0	0	0
Dwelling 34	0	0	0	0	0	0	0	0	0	0	0	0	0	0	-	0	0	0	0	0	0	0	0	0	0	0	0	0	-	0	0	-	0	-	0	0	0	0	0	-	0	0	0	0	0	0	0	0	0
Dwelling 35	0	0	0	0	0	0	0	0	0	0	0	0	0	0	0	0	0	0	-	0	0	0	0	0	0	0	0	-	0	0	0	-	0	0	0	0	0	0	0	0	0	0	-	-	-	0	0	0	0
Dwelling 36	0	0	0	0	0	0	0	0	0	0	0	0	0	0	0	0	0	0	0	-	0	0	0	0	0	0	0	0	0	0	0	0	0	0	0	0	0	0	0	0	0	0	0	-	0	0	0	0	0
Dwelling 37	0	0	0	0	0	0	0	0	0	0	-	0	0	0	0	0	0	0	-	0	0	0	0	0	0	0	0	0	0	0	0	0	0	0	0	0	0	0	0	6	0	0	0	0	0	0	0	0	0
Dwelling 38	0	0	0	2	0	0	0	0	0	0	0	0	0	0	0	0	0	0	0	0	0	0	0	0	0	0	0	0	0	0	-	0	0	0	0	0	0	0	0	0	0	0	0	0	0	0	0	0	0
Dwelling 39	0	0	0	0	0	0	0	0	0	0	0	0	0	0	0	0	0	0	0	-	0	0	0	0	0	-	0	-	-	0	0	-	0	0	0	0	0	0	0	0	0	0	0	0	0	0	0	0	0
Dwelling 40	0	0	0	0	0	0	0	0	0	0	0	0	0	0	-	0	0	0	-	0	0	0	0	0	0	0	0	0	0	-	0	0	-	0	0	0	0	0	0	0	0	0	0	0	0	0	0	0	0
Dwelling 41	0	0	0	0	0	0	0	0	0	0	0	0	0	0	0	0	0	0	0	0	0	0	0	0	0	0	0	0	0	0	0	0	0	0	0	0	0	0	0	0	0	0	0	0	0	0	0	0	0
Dwelling 42	0	0	-	-	0	0	0	-	-	0	0	0	0	0	0	0	-	0	-	0	0	0	0	0	0	0	0	0	0	0	0	0	0	0	0	0	0	0	0	0	0	0	0	0	-	0	0	0	0
Dwelling 43	0	0	1	0	1	0	1	0	0	0	0	0	0	0	0	0	-	-	-	0	0	0	0	0	0	0	0	0	0	0	0	-	0	0	0	0	0	0	-	0	0	0	0	0	0	-	0	0	0
Dwelling 44	0	0	0	-	0	0	0	0	0	0	0	0	0	0	0	0	0	0	-	-	0	0	0	0	0	0	-	-	-	0	-	0	0	0	0	0	0	0	0	0	0	0	0	0	0	-	0	0	0
Dwelling 45	0	0	0	0	0	-	1	0	0	0	0	0	0	0	-	0	0	0	0	0	0	0	0	0	-	0	-	-	0	0	-	-	0	0	0	0	0	-	0	0	0	-	0	0	0	-	0	0	0
Dwelling 46	0	0	0	0	0	0	0	-	0	0	0	0	0	0	0	0	0	0	0	0	0	0	0	0	0	0	0	0	0	0	0	0	0	-	0	0	0	0	0	0	0	0	0	0	0	0	0	0	0
Dwelling 47	0	0	0	0	-	-	0	0	0	0	0	1	0	0	-	0	0	-	0	-	-	0	0	0	-	-	-	-	0	0	0	0	-	-	0	-	0	0	0	-	-	-	-	-	-	0	0	0	0
Dwelling 48	0	0	0	0	0	0	0	0	0	0	0	0	0	0	0	0	0	0	0	0	0	0	0	0	0	0	0	-	0	0	-	-	-	0	0	0	0	0	0	0	0	0	0	0	0	0	0	0	0
Dwelling 49	0	0	-	0	1	0	0	0	0	0	0	0	0	0	0	0	0	-	0	0	0	0	0	0	0	-	0	0	0	0	0	0	0	0	0	0	0	0	0	0	0	0	0	0	-	0	0	0	0
Dwelling 50	0	0	0	0	0	0	0	0	0	0	0	0	0	0	0	0	0	0	-	0	0	0	0	0	0	0	0	0	0	0	0	0	0	0	0	0	0	0	0	0	0	0	-	-	0	0	0	0	0
Dwelling 51	0	0	0	0	0	0	0	0	0	0	0	0	0	0	0	0	0	0	0	0	0	0	0	0	0	0	0	0	0	0	0	0	0	0	0	0	0	0	0	0	0	0	0	0	0	0	0	0	0
Dwelling 52	0	0	0	0	-	0	0	0	0	0	0	0	0	0	0	0	0	0	0	0	0	0	0	0	0	0	0	0	0	0	0	0	0	0	0	0	0	0	0	0	0	-	0	0	0	0	0	0	0
Dwelling 53	-	-	-	0	0	0	0	-	0	0	0	0	0	0	0	0	0	0	0	0	0	0	0	0	0	0	0	0	0	0	-	-	0	0	0	0	0	0	-	-	0	0	0	0	0	0	0	0	0
Dwelling 54	0	0	0	0	-	0	0	0	0	0	0	0	0	0	0	0	0	0	0	0	0	0	0	0	0	0	-	0	0	0	0	0	0	0	0	0	0	0	0	0	0	0	0	0	-	0	0	0	0
Dwelling 55	0	0	0	3	0	0	0	0	0	0	0	0	0	0	0	0	0	0	0	0	0	0	0	0	0	0	0	0	0	0	0	0	0	0	0	0	0	0	0	0	0	0	0	0	-	0	0	0	0
Dwelling 56	0	0	0	0	0	0	0	0	0	0	0	0	0	0	0	0	0	0	0	-	0	0	0	0	0	0	0	-	0	0	0	0	0	0	0	0	0	-	0	0	0	0	0	0	0	0	0	0	0
Dwelling 57	0	0	0	0	0	0	0	0	0	0	0	0	0	0	0	-	0	0	0	0	0	0	0	0	0	0	0	0	0	0	0	0	0	0	0	0	0	0	0	0	0	0	0	0	-	0	0	0	0
Dwelling 58	0	0	0	0	0	0	0	0	0	0	0	0	0	0	0	0	0	0	-	0	0	0	0	0	0	0	0	-	0	0	0	0	0	-	0	0	0	0	0	0	0	-	0	0	0	0	0	0	0
Dwelling 59	0	0	0	0	0	0	0	0	0	0	-	0	0	0	0	0	0	0	0	0	0	0	0	0	0	-	-	0	0	0	0	0	0	0	0	0	0	0	0	0	0	0	0	-	-	0	0	0	0
Dwelling 60	0	0	0	0	0	0	0	0	0	0	0	0	0	0	0	-	0	0	0	0	0	0	-	0	0	0	0	0	0	0	0	0	0	0	0	0	-	-	0	0	0	0	0	0	0	0	0	0	0
Dwelling 61	0	0	0	0	0	0	0	0	0	0	0	0	0	0	-	0	0	0	0	0	-	0	0	0	0	-	0	-	0	0	-	-	0	-	0	0	0	0	0	0	-	0	-	0	-	0	0	0	0
Dwelling 62	0	0	0	0	0	0	0	0	0	0	0	0	0	0	0	0	0	0	0	0	0	0	0	0	0	0	0	0	0	0	0	0	0	0	0	0	0	0	0	0	0	0	0	0	0	-	0	0	0
Dwelling 63	0	0	0	0	0	0	0	0	0	0	0	0	0	0	0	0	0	0	0	0	0	0	0	-	0	0	0	0	0	0	0	0	-	0	0	0	-	0	0	0	0	0	0	0	0	0	0	0	0
Dwelling 64	0	0	0	0	0	0	0	0	0	0	0	0	0	0	0	0	0	0	0	0	0	0	0	0	0	0	0	0	0	0	0	0	-	-	0	0	0	0	0	0	0	0	0	0	0	0	0	0	0
Dwelling 65	-	-	0	0	0	0	0	0	0	0	0	0	0	0	0	0	0	0	0	0	0	0	0	0	0	0	0	0	0	0	0	0	0	0	0	0	0	0	0	0	0	0	0	0	0	0	0	0	0
Dwelling 66	0	0	-	0	0	0	0	0	0	0	0	0	0	0	0	0	0	0	0	-	0	0	0	0	-	-	-	-	0	-	-	-	-	-	0	-	0	0	0	0	0	0	0	0	-	0	0	0	0
Dwelling 67	0	0	0	0	0	0	0	0	0	0	0	0	0	0	0	0	0	0	0	0	0	-	0	0	0	0	0	0	0	0	0	-	0	0	0	0	0	0	0	0	0	0	-	-	0	0	0	0	0
Dwelling 68	0	0	0	0	0	0	0	0	0	0	0	0	0	0	0	0	0	0	0	0	0	0	0	0	0	0	0	0	0	0	0	-	0	-	0	0	0	0	0	0	0	0	0	0	0	0	0	0	0
Dwelling 69	0	-	0	0	0	0	0	-	0	0	0	0	0	0	0	0	0	0	0	0	0	0	0	0	0	0	0	0	0	0	0	0	0	0	0	0	0	0	0	0	0	0	0	0	0	0	0	0	0
Dwelling 70	0	0	0	0	0	0	0	0	0	0	0	0	0	0	0	0	-	0	0	0	0	0	0	0	0	0	0	0	0	0	0	0	0	0	0	0	0	0	0	0	0	0	-	0	0	0	0	0	0
Dwelling 71	0	0	0	0	0	0	-	-	-	-	0	-	0	0	0	0	0	0	0	0	0	0	0	0	0	0	0	0	0	0	0	0	-	-	0	0	0	0	-	-	0	-	-	-	0	0	0	0	0
Dwelling 72	0	0	0	0	0	0	0	0	0	0	0	0	0	0	0	0	0	0	0	0	0	0	0	0	0	0	-	-	0	0	0	0	0	0	0	0	0	0	0	0	0	0	0	0	-	0	0	0	0
Dwelling 73	0	0	0	0	0	0	0	0	0	0	0	0	0	0	0	0	0	0	0	0	0	0	0	0	-	-	0	0	0	0	0	0	0	0	0	0	0	0	0	0	0	0	0	0	0	0	0	0	0
Dwelling 74	0	0	0	0	0	0	0	0	0	0	-	0	0	0	-	0	0	-	0	-	0	0	0	0	0	0	0	0	0	0	0	0	0	0	0	0	0	0	0	0	0	-	-	0	0	-	0	0	0
Dwelling 75	0	0	0	0	0	0	0	0	0	0	0	0	0	0	0	0	0	0	0	0	0	0	0	0	0	0	0	0	0	0	0	0	0	0	0	0	0	0	0	0	0	0	0	0	0	-	0	0	0
Dwelling 76	0	0	0	0	0	0	0	0	0	0	0	0	0	0	-	0	0	0	0	0	0	0	0	-	0	0	0	0	0	0	0	0	0	0	0	0	0	0	0	-	-	-	0	0	0	0	0	0	0
Dwelling 77	0	0	0	0	0	0	0	0	0	0	0	0	0	0	0	0	0	0	0	0	0	0	-	0	0	0	0	-	0	0	-	0	0	-	0	0	0	0	0	0	0	-	0	0	0	-	0	0	0
Dwelling 78	0	0	0	0	0	0	0	0	0	0	0	0	0	0	0	0	0	0	0	0	0	0	0	0	0	-	0	0	0	0	0	0	0	0	0	0	0	0	0	0	0	0	0	0	0	0	0	0	0
Dwelling 79	0	0	0	0	0	0	0	-	-	0	0	0	0	0	0	0	0	0	0	-	0	0	0	0	0	0	0	0	0	0	0	0	0	0	0	0	0	0	0	0	0	0	0	0	0	0	0	0	0
Dwelling 80	0	0	0	0	0	0	-	0	0	0	0	0	0	0	0	0	0	0	0	0	0	0	-	-	0	0	-	0	0	0	0	0	0	0	0	0	0	0	0	0	0	0	0	0	0	0	0	0	0
Dwelling 81	0	0	0	0	0	0	0	0	0	-	0	0	0	0	-	0	0	0	0	0	0	0	0	0	0	0	0	0	0	0	0	0	0	0	0	0	0	0	0	0	0	0	0	0	-	0	0	0	0
Dwelling 82	0	0	0	0	0	0	0	0	0	0	0	0	0	0	0	-	0	0	0	0	0	0	0	0	0	0	0	0	0	0	0	-	0	0	0	0	0	0	0	0	0	0	0	0	0	0	0	0	0
Dwelling 83	0	0	0	0	0	0	0	0	0	0	0	0	0	0	0	0	0	0	0	0	0	0	0	0	0	0	0	0	0	0	0	0	0	-	0	0	0	0	0	0	0	0	0	0	0	0	0	0	0
Dwelling 84	0	0	0	0	0	0	0	0	0	0	0	0	0	0	0	0	0	0	0	0	0	0	0	0	0	0	0	0	0	0	0	0	0	0	0	0	0	0	0	0	0	0	0	0	-	0	0	0	0
Dwelling 85	0	0	0	0	0	0	0	0	0	0	0	0	0	0	0	0	0	0	0	0	0	0	0	0	0	0	0	-	0	-	0	0	0	0	0	0	0	0	0	0	0	-	0	0	0	-	0	0	0
Dwelling 86	0	0	0	0	0	0	0	-	0	0	0	0	0	0	0	0	0	0	0	0	0	0	0	0	0	0	0	0	0	0	0	0	0	0	0	0	0	-	-	0	0	0	0	0	-	-	0	0	0
Dwelling 87	0	0	0	0	0	0	0	0	0	-	0	0	0	0	0	0	0	0	0	0	0	0	0	0	0	0	0	0	0	0	0	0	0	0	0	0	0	0	-	-	0	0	0	0	-	0	0	0	0
Dwelling 88	0	0	0	0	0	0	0	0	0	-	-	0	0	0	0	0	0	0	0	0	0	0	0	0	0	0	-	-	-	-	0	0	0	0	0	0	-	0	0	0	0	0	0	0	-	0	0	0	0
Dwelling 89	0	0	0	0	0	0	0	-	0	0	0	0	0	0	0	0	0	0	0	0	0	0	0	0	0	0	0	0	0	0	0	0	0	-	0	0	-	0	0	0	0	0	0	0	0	0	0	0	0
Dwelling 90	0	0	-	0	0	0	0	0	0	0	0	0	0	0	0	0	0	0	-	0	0	0	0	0	0	0	-	0	-	0	0	0	0	-	0	0	0	0	0	0	0	0	0	0	-	0	0	0	0
Dwelling 91	0	0	0	0	0	0	0	0	0	0	0	0	0	0	0	-	0	-	0	-	0	0	-	-	0	0	0	-	0	0	0	0	0	0	0	0	0	0	0	0	-	0	0	0	-	0	0	0	0
Dwelling 92	0	0	0	0	0	0	0	0	0	0	0	-	0	0	0	0	0	0	0	0	0	0	0	0	0	0	0	0	0	0	0	0	0	0	0	0	0	0	0	0	0	0	0	0	-	-	0	0	0
Dwelling 93	0	0	0	0	0	0	0	0	0	0	0	-	0	0	0	0	0	0	-	-	0	0	0	0	0	0	0	0	0	0	0	0	0	-	0	0	0	0	0	0	0	0	0	0	-	0	0	0	0
Dwelling 94	0	0	0	0	0	0	0	0	0	-	0	0	0	0	0	0	0	-	0	0	0	0	0	0	0	0	0	0	0	0	0	0	-	0	0	0	0	0	0	0	0	0	0	0	0	0	0	0	0
Dwelling 95	0	0	0	0	0	0	0	-	0	-	-	-	0	0	0	0	-	-	-	0	0	0	-	-	-	-	0	0	-	0	-	-	-	0	0	0	0	0	-	-	-	-	0	0	0	0	0	0	0
Dwelling 96	0	0	0	0	0	0	0	-	0	-	0	-	0	0	0	0	0	0	0	0	0	0	0	0	0	0	0	0	0	0	-	-	0	0	0	0	-	-	0	0	0	0	-	-	0	0	0	0	0
Dwelling 97	0	0	0	0	0	0	0	0	-	0	0	0	0	0	0	0	0	-	0	0	0	0	0	0	0	0	0	0	-	0	0	0	-	0	0	0	0	-	0	0	0	0	0	0	0	0	0	0	0
Dwelling 98	0	0	0	0	0	0	0	0	0	0	0	0	0	0	0	-	0	-	-	0	0	0	0	0	0	0	0	0	0	0	-	0	-	0	0	0	-	0	0	0	0	0	0	-	0	0	0	0	0
Dwelling 99	0	0	0	0	0	0	-	-	0	0	0	0	0	0	0	0	0	-	0	0	0	0	0	0	0	0	0	0	0	0	0	0	0	0	0	0	0	0	0	0	0	0	0	0	0	0	0	0	0
Dwelling 100	0	0	0	0	0	0	0	0	0	-	0	0	0	0	0	0	0	0	0	-	0	0	0	-	0	0	0	0	0	0	0	0	0	0	0	0	0	-	0	0	0	0	-	0	0	0	0	0	0
[truncated: 39 more columns]

## Sheet: Limatus catch
Limatus spp.	Feb14				Mar14				Apr14				May14				Jun14				Jul14				Ago14				Sep14				Oct14				Dec14				Jan15				Feb15		Mar15
	Survey1		Survey2		Survey1		Survey2		Survey1		Survey2		Survey1		Survey2		Survey1		Survey2		Survey1		Survey2		Survey1		Survey2		Survey1		Survey2		Survey1		Survey2		Survey1		Survey2		Survey1		Survey2		Survey1		Survey1		Survey2
	SBS1	SBS2	SBS1	SBS2	SBS1	SBS2	SBS1	SBS2	SBS1	SBS2	SBS1	SBS2	SBS1	SBS2	SBS1	SBS2	SBS1	SBS2	SBS1	SBS2	SBS1	SBS2	SBS1	SBS2	SBS1	SBS2	SBS1	SBS2	SBS1	SBS2	SBS1	SBS2	SBS1	SBS2	SBS1	SBS2	SBS1	SBS2	SBS1	SBS2	SBS1	SBS2	SBS1	SBS2	SBS1	SBS2	SBS1	SBS2	SBS1
Dwelling 1	0	0	0	0	0	0	0	0	0	4	0	0	0	0	0	0	1	0	-	-	0	0	0	0	0	0	0	0	0	0	0	0	0	0	0	0	0	0	0	0	0	0	0	0	0	0	0	0	0
Dwelling 2	0	0	-	-	0	0	-	0	-	-	0	0	1	0	2	0	0	-	0	0	1	0	0	0	0	0	0	0	0	0	0	0	0	0	-	0	2	0	0	1	2	4	-	0	0	4	0	0	0
Dwelling 3	0	0	0	0	0	0	0	0	3	0	0	0	0	1	0	0	0	0	0	-	0	0	0	0	0	0	0	0	0	0	0	0	0	0	0	-	0	0	0	0	3	0	0	0	0	4	0	0	0
Dwelling 4	0	0	0	0	0	0	0	0	0	0	0	0	4	1	1	2	0	0	-	0	0	1	3	0	-	-	0	0	0	0	0	0	0	0	0	0	0	0	0	0	0	0	0	0	-	0	0	0	0
Dwelling 5	0	0	0	0	0	0	0	0	0	0	0	2	0	0	0	0	0	0	0	0	2	0	0	0	0	0	0	0	0	0	0	0	0	0	0	0	0	0	0	1	0	0	0	0	0	0	0	0	0
Dwelling 6	0	0	0	0	0	-	0	0	-	0	2	0	1	0	0	0	0	0	0	0	0	0	-	0	-	0	0	0	0	0	0	-	0	-	0	-	0	0	0	0	2	-	0	0	5	0	0	0	0
Dwelling 7	0	0	0	0	0	5	0	0	0	-	0	0	0	0	0	0	0	0	6	0	0	0	0	1	0	0	0	0	0	0	0	0	0	0	0	0	0	0	0	0	-	0	0	-	0	0	0	0	0
Dwelling 8	0	0	0	0	0	0	0	0	0	0	0	0	0	0	0	0	0	2	0	0	0	0	-	-	0	0	0	-	0	0	0	0	0	0	0	0	20	0	-	-	0	0	0	0	0	1	0	0	0
Dwelling 9	0	0	0	0	0	0	0	0	-	-	1	0	0	5	0	0	1	0	0	0	0	0	0	-	0	0	0	0	0	0	0	0	0	0	-	-	0	0	0	-	0	0	0	0	0	0	0	0	0
Dwelling 10	0	0	2	0	0	0	1	0	0	0	0	2	0	3	3	5	0	0	0	0	0	0	0	0	0	0	0	0	0	0	0	0	0	0	0	0	1	0	0	0	0	0	0	0	0	0	0	0	0
Dwelling 11	0	0	0	0	0	0	0	0	2	0	4	0	0	1	0	0	0	0	0	-	0	0	0	0	0	0	0	-	0	0	0	0	0	0	0	-	-	-	0	0	0	0	0	0	0	0	0	0	0
Dwelling 12	0	1	0	11	0	0	0	0	0	1	8	0	2	2	0	1	0	0	0	-	0	0	0	0	0	0	0	0	0	0	0	0	0	0	0	0	-	1	0	4	0	0	0	-	0	0	0	0	0
Dwelling 13	0	1	0	0	0	0	0	0	0	0	0	0	8	3	0	0	1	0	0	13	0	0	0	0	0	0	0	0	0	0	0	0	0	0	0	0	0	0	0	-	6	0	0	0	-	0	0	0	0
Dwelling 14	0	0	0	0	1	0	0	0	0	0	0	0	5	3	0	0	0	0	-	-	0	0	0	0	0	0	0	0	0	0	0	0	0	0	0	0	0	0	1	0	0	0	0	0	0	0	0	0	0
Dwelling 15	0	5	0	2	0	0	-	0	0	0	0	2	5	0	7	0	0	0	4	4	0	0	-	-	0	0	0	0	0	0	0	0	0	0	0	0	0	0	7	3	7	7	0	0	2	0	0	0	0
Dwelling 16	0	0	0	-	0	0	0	0	0	0	0	0	1	1	0	0	0	0	0	0	0	0	0	0	0	0	0	0	0	0	0	0	0	0	0	5	0	0	0	0	0	0	0	0	-	-	0	0	0
Dwelling 17	0	0	0	0	0	0	0	0	0	0	3	0	2	5	0	0	0	3	-	0	0	0	0	0	0	0	-	-	0	0	-	0	-	0	-	0	0	0	-	-	0	0	0	0	0	-	0	0	0
Dwelling 18	0	0	-	0	0	1	0	0	0	0	-	0	1	2	0	0	0	0	0	0	0	0	-	-	0	0	0	0	0	-	0	0	0	-	-	0	-	0	0	0	0	0	-	0	-	0	0	0	0
Dwelling 19	0	0	0	-	0	0	4	0	0	0	0	0	1	0	0	0	0	0	0	0	0	0	0	2	0	0	0	0	-	0	0	0	0	0	0	-	0	0	0	0	0	0	0	0	0	0	0	0	0
Dwelling 20	0	2	-	0	1	0	0	0	0	0	1	0	4	7	0	0	0	1	-	-	0	0	0	1	0	0	-	0	0	0	0	0	0	0	0	0	0	-	0	0	9	-	0	0	0	5	0	0	0
Dwelling 21	1	0	9	0	1	0	7	0	0	0	4	12	0	0	0	0	0	0	0	1	0	1	0	0	-	0	0	0	0	0	0	0	0	3	2	0	2	9	0	14	10	3	0	9	1	2	0	0	0
Dwelling 22	0	1	0	0	0	0	0	1	0	0	0	0	0	4	0	0	1	1	1	-	0	0	0	0	0	0	0	0	0	-	0	0	0	0	0	0	4	-	-	-	15	0	0	27	2	0	0	0	0
Dwelling 23	0	0	0	0	1	0	1	5	3	1	0	2	1	0	0	0	0	0	0	-	0	0	-	-	0	0	0	0	0	0	0	0	0	0	0	0	0	0	0	0	-	-	0	-	0	0	0	0	0
Dwelling 24	0	0	0	0	-	0	0	0	0	0	-	0	1	2	0	0	-	-	0	0	0	0	-	-	0	0	0	0	0	0	0	0	-	0	0	-	1	0	0	0	0	0	0	-	10	0	0	0	0
Dwelling 25	0	0	0	6	0	0	0	0	0	0	-	0	3	0	0	1	0	0	1	3	0	0	0	0	0	0	-	-	0	0	0	-	0	0	-	0	0	0	0	0	0	-	0	0	0	0	0	0	0
Dwelling 26	0	0	0	0	0	0	0	0	0	0	0	0	1	1	0	1	0	0	0	0	0	0	0	0	0	0	0	0	0	0	0	0	0	0	0	0	0	0	0	2	1	-	0	9	0	0	0	0	0
Dwelling 27	0	0	0	0	0	0	0	0	0	-	5	-	0	1	0	0	0	0	0	0	0	1	0	0	0	0	0	0	0	0	0	-	-	0	0	0	0	0	0	0	0	0	-	0	0	0	0	0	0
Dwelling 28	0	0	1	0	0	0	0	0	0	0	9	0	1	2	0	5	0	0	0	0	0	0	0	0	0	0	0	0	0	0	0	0	0	0	0	0	5	5	0	0	0	0	2	0	0	0	0	0	0
Dwelling 29	0	0	0	0	0	1	0	0	0	0	0	0	0	2	0	0	0	0	0	0	0	0	0	0	0	0	0	0	-	-	0	0	0	0	0	0	0	0	0	0	0	0	0	0	2	0	0	0	0
Dwelling 30	0	0	0	0	0	0	0	0	0	0	0	0	2	1	0	0	-	0	0	0	0	0	-	0	0	0	0	0	0	0	0	0	0	0	0	0	0	0	0	0	0	0	2	4	0	4	0	0	0
Dwelling 31	-	0	0	3	0	0	0	0	12	6	1	1	2	0	0	0	1	0	4	0	0	0	0	0	0	0	0	0	0	0	0	0	0	0	0	0	0	0	1	0	1	1	1	0	0	0	0	0	0
Dwelling 32	1	2	0	0	0	0	2	0	0	8	0	0	2	3	0	5	0	0	0	0	0	0	0	0	0	0	0	-	0	0	0	0	0	0	0	0	0	0	0	3	0	3	0	0	0	-	0	0	0
Dwelling 33	0	5	0	1	0	0	2	0	0	1	0	0	0	1	0	0	0	0	0	0	0	1	0	0	-	0	0	0	0	0	0	0	-	-	0	0	-	0	0	-	0	0	-	-	-	0	0	0	0
Dwelling 34	0	0	3	0	0	1	0	4	0	0	0	1	0	1	-	0	0	0	0	0	0	0	0	0	0	0	0	0	-	0	0	-	0	-	0	0	0	0	0	-	0	0	0	0	0	0	0	0	0
Dwelling 35	0	0	0	0	0	0	0	6	1	0	7	0	1	2	3	1	0	0	-	0	0	0	0	0	0	0	0	-	0	0	0	-	0	0	0	0	0	0	0	0	0	0	-	-	-	0	0	0	0
Dwelling 36	0	1	2	0	0	0	2	0	0	0	0	1	0	2	0	0	0	0	0	-	0	0	0	0	0	0	0	0	0	0	0	0	0	0	0	0	0	0	0	0	0	0	0	-	0	0	0	0	0
Dwelling 37	0	0	0	0	0	0	5	0	0	0	-	0	1	3	8	1	0	0	-	0	0	0	0	0	0	0	0	0	0	0	0	0	0	0	0	0	0	0	0	0	0	0	0	0	0	0	0	0	0
Dwelling 38	15	0	7	2	3	2	5	1	0	0	0	8	1	6	0	0	0	0	0	0	0	0	0	0	0	0	0	0	0	0	-	0	0	0	0	0	0	0	0	0	0	0	0	0	0	0	0	0	0
Dwelling 39	0	5	0	0	0	0	0	5	0	0	2	12	3	1	0	0	0	0	0	-	0	0	0	0	0	-	0	-	-	0	0	-	0	0	0	0	0	0	0	0	0	0	0	0	0	0	0	0	0
Dwelling 40	0	0	0	0	0	0	0	0	0	0	0	0	0	2	-	9	0	0	-	0	0	0	0	0	0	0	0	0	0	-	0	0	-	0	0	0	0	0	0	0	1	0	0	0	0	0	0	0	0
Dwelling 41	0	0	0	0	0	0	0	0	0	0	0	0	0	3	0	2	0	0	0	0	0	0	0	0	0	0	0	0	0	0	0	0	0	0	0	0	0	0	0	0	0	0	0	0	0	0	0	0	0
Dwelling 42	0	0	-	-	2	0	0	-	-	0	0	0	0	0	8	0	-	0	-	0	0	0	0	0	0	0	0	0	0	0	0	0	0	0	0	0	0	0	0	0	0	0	0	0	-	0	0	0	0
Dwelling 43	5	0	9	2	1	0	0	0	0	4	0	0	3	1	0	0	-	-	-	7	0	0	0	0	0	0	0	0	0	0	0	-	0	0	0	0	2	0	-	0	3	0	13	4	28	-	0	0	0
Dwelling 44	0	0	0	-	0	0	0	0	0	0	0	6	5	3	6	0	0	5	-	-	0	0	0	0	0	0	-	-	-	0	-	0	0	0	0	0	0	0	0	0	0	0	0	0	0	-	0	0	0
Dwelling 45	0	0	0	3	0	-	0	4	0	0	5	4	1	0	-	0	0	0	0	0	0	0	0	0	-	0	-	-	0	0	-	-	0	0	0	0	0	-	0	0	0	-	0	0	1	-	0	0	0
Dwelling 46	0	0	0	0	0	0	0	-	0	0	1	3	1	3	0	0	0	0	0	0	0	0	1	0	0	0	0	0	0	0	0	0	0	-	0	0	0	0	0	0	0	0	0	0	0	0	0	0	0
Dwelling 47	0	0	0	0	-	-	0	0	0	1	2	11	0	2	-	0	0	-	0	-	-	0	0	0	-	-	-	-	0	0	0	0	-	-	0	-	0	0	0	-	-	-	-	-	-	0	0	0	0
Dwelling 48	0	0	0	0	1	0	0	0	0	0	0	1	0	2	0	0	0	0	0	0	0	0	0	15	0	0	0	-	0	0	-	-	-	0	0	0	0	0	0	0	0	0	0	0	0	0	0	0	0
Dwelling 49	0	0	-	18	1	0	0	1	0	0	1	0	0	1	0	0	0	-	0	0	0	0	0	0	0	-	0	0	0	0	0	0	0	0	0	0	0	1	0	0	0	0	0	0	-	0	0	0	0
Dwelling 50	0	0	0	0	1	0	0	1	0	0	0	0	6	2	0	3	0	0	-	0	0	0	0	0	0	0	0	0	0	0	0	0	0	0	0	0	5	0	0	0	0	0	-	-	0	0	0	0	0
Dwelling 51	0	0	0	0	0	0	0	0	0	0	0	0	0	1	0	1	0	0	0	0	0	0	0	0	0	0	0	0	0	0	0	0	0	0	0	0	0	0	0	0	0	0	0	0	0	0	0	0	0
Dwelling 52	0	0	0	0	-	0	0	0	0	0	0	0	1	0	0	3	1	0	0	0	0	0	0	0	0	0	0	0	0	0	0	0	0	0	0	0	0	0	0	0	0	-	0	0	0	0	0	0	0
Dwelling 53	-	-	-	0	0	0	0	-	0	0	0	0	0	0	0	0	0	0	0	0	0	0	0	0	0	0	0	0	0	0	-	-	0	0	0	0	0	0	-	-	0	0	0	0	0	0	0	0	0
Dwelling 54	0	0	0	0	-	0	0	0	0	0	0	0	0	0	0	3	0	2	0	0	0	0	0	0	0	0	-	0	0	0	0	0	0	0	0	0	0	0	0	0	0	0	0	0	-	0	0	0	0
Dwelling 55	0	0	0	1	0	0	0	0	0	1	0	0	0	0	3	0	0	0	0	0	0	0	0	0	0	0	0	0	0	0	0	0	0	0	0	0	0	0	0	0	0	0	0	0	-	0	0	0	0
Dwelling 56	0	0	0	1	0	0	0	0	0	0	0	0	0	1	0	0	0	0	0	-	0	0	0	0	0	0	0	-	0	0	0	0	0	0	0	0	0	-	0	0	0	0	0	0	0	0	0	0	0
Dwelling 57	0	0	0	0	0	0	0	0	0	0	0	0	0	0	0	-	1	0	0	0	0	0	0	0	0	2	0	0	0	0	0	0	0	0	0	0	0	0	0	0	0	0	0	0	-	0	0	0	0
Dwelling 58	0	0	0	0	0	0	0	0	0	0	0	0	0	0	0	0	0	0	-	0	0	0	0	0	0	0	0	-	0	0	0	0	0	-	0	0	1	0	0	0	0	-	0	0	0	0	0	0	0
Dwelling 59	0	0	0	0	0	0	0	0	0	0	-	0	0	0	0	0	0	0	0	0	0	0	0	0	0	-	-	0	0	0	0	0	0	0	0	0	0	3	0	0	0	0	0	-	-	0	0	0	0
Dwelling 60	0	0	0	0	0	0	0	0	0	0	0	0	0	0	0	-	0	0	0	0	0	0	-	0	0	0	0	0	0	0	0	0	0	0	0	0	-	-	0	0	0	0	0	0	0	0	0	0	0
Dwelling 61	0	0	0	0	0	0	0	0	0	0	0	0	0	0	-	0	0	0	0	0	-	0	0	0	0	-	0	-	0	0	-	-	0	-	0	0	1	0	0	0	-	0	-	0	-	0	0	0	0
Dwelling 62	0	0	0	0	0	0	0	0	0	0	0	0	2	0	0	1	1	0	0	0	0	0	0	0	0	0	0	0	0	0	0	0	0	0	0	0	0	0	0	0	0	0	0	0	0	-	0	0	0
Dwelling 63	0	0	0	0	0	0	0	0	0	1	0	0	0	0	0	0	0	0	0	0	0	0	0	-	0	0	0	0	0	0	0	0	-	0	0	0	-	0	0	0	0	0	0	0	0	0	0	0	0
Dwelling 64	0	0	0	0	0	0	0	0	0	0	0	0	0	0	1	1	0	0	0	0	0	0	0	0	0	0	0	0	0	0	0	0	-	-	0	0	0	0	0	0	0	0	0	0	0	0	0	0	0
Dwelling 65	-	-	0	0	0	0	0	0	0	1	0	0	0	0	1	3	0	0	0	0	0	0	0	0	0	0	0	0	0	0	0	0	0	0	0	0	0	0	0	0	0	0	0	0	0	0	0	0	0
Dwelling 66	0	0	-	0	0	0	0	0	0	0	0	0	0	0	1	1	0	0	1	-	0	0	0	0	-	-	-	-	0	-	-	-	-	-	0	-	0	0	0	0	0	0	0	0	-	0	0	0	0
Dwelling 67	0	0	0	0	0	0	0	0	0	0	0	0	0	0	1	1	0	0	0	0	0	-	0	0	0	0	0	0	0	0	0	-	0	0	0	0	0	0	0	0	0	0	-	-	0	0	0	0	0
Dwelling 68	0	1	0	0	0	0	0	0	0	0	0	0	0	0	0	3	0	0	0	0	0	0	0	0	0	0	0	0	0	0	0	-	0	-	0	0	0	0	0	0	0	0	0	0	0	0	0	0	0
Dwelling 69	0	-	0	0	0	0	0	-	0	0	0	0	0	0	1	1	0	0	0	0	0	0	0	0	0	0	0	0	0	0	0	0	0	0	0	0	0	0	0	0	0	0	0	0	0	0	0	0	0
Dwelling 70	0	0	0	0	0	0	0	0	0	0	0	0	1	0	1	0	-	0	0	0	0	0	0	0	0	0	0	0	0	0	0	0	0	0	0	0	0	0	0	0	0	0	-	0	0	0	0	0	0
Dwelling 71	0	0	0	0	0	0	-	-	-	-	1	-	0	0	1	0	0	0	3	0	0	0	0	0	0	0	0	0	0	0	0	0	-	-	0	0	0	0	-	-	0	-	-	-	0	0	0	0	0
Dwelling 72	0	0	0	0	0	0	0	0	0	0	0	0	0	0	0	0	0	0	0	0	0	0	0	0	0	0	-	-	0	0	0	0	0	0	0	0	0	0	0	0	0	0	0	0	-	0	0	0	0
Dwelling 73	0	0	0	0	0	0	0	0	0	0	0	0	1	0	4	0	1	0	0	0	0	0	0	0	-	-	0	0	0	0	0	0	0	0	0	0	0	0	0	0	0	0	0	0	0	0	0	0	0
Dwelling 74	0	0	0	0	0	0	0	0	0	0	-	0	0	0	-	0	0	-	0	-	0	0	0	0	0	0	0	0	0	0	0	0	0	0	0	0	0	0	0	0	0	-	-	0	0	-	0	0	0
Dwelling 75	0	0	0	0	0	0	1	0	0	0	0	0	0	3	0	0	0	0	0	0	0	0	0	0	0	0	0	0	0	0	0	0	0	0	0	0	0	0	0	0	0	0	0	0	0	-	0	0	0
Dwelling 76	0	0	0	0	0	0	0	0	0	0	0	0	2	0	-	1	0	0	0	0	0	0	0	-	0	0	0	0	0	0	0	0	0	0	0	0	0	0	0	-	-	-	0	0	0	0	0	0	0
Dwelling 77	0	0	0	0	0	0	0	0	0	0	0	0	0	0	0	0	0	0	0	1	0	0	-	0	0	0	0	-	0	0	-	0	0	-	0	0	0	0	0	0	0	-	0	0	0	-	0	0	0
Dwelling 78	0	0	0	0	0	0	0	0	0	0	0	0	2	2	0	0	0	0	0	0	0	0	0	0	0	-	0	0	0	0	0	0	0	0	0	0	0	0	0	0	0	0	0	0	0	0	0	0	0
Dwelling 79	0	0	0	0	0	1	0	-	-	0	0	0	2	4	3	2	0	0	0	-	0	0	0	0	0	0	0	0	0	0	0	0	0	0	0	0	0	0	0	0	0	0	0	0	0	0	0	0	0
Dwelling 80	0	0	0	0	0	0	-	0	0	0	0	0	1	3	2	0	0	0	0	0	0	0	-	-	0	0	-	0	0	0	0	0	0	0	0	0	0	0	0	0	0	0	0	0	0	0	0	0	0
Dwelling 81	0	0	0	0	0	0	0	0	1	-	0	0	0	0	-	1	0	0	0	0	0	0	0	0	0	0	0	0	0	0	0	0	0	0	0	0	0	0	0	0	0	0	0	0	-	0	0	0	0
Dwelling 82	0	0	0	0	0	0	1	0	0	0	0	0	0	1	0	-	0	0	0	0	1	0	0	0	0	0	0	0	0	0	0	-	0	0	0	0	0	0	0	0	0	0	0	0	0	0	0	0	0
Dwelling 83	0	0	0	0	0	0	0	0	0	0	0	0	1	0	7	3	0	0	0	0	0	0	0	0	0	0	0	0	0	0	0	0	0	-	0	0	0	0	0	0	0	0	0	0	0	0	0	0	0
Dwelling 84	0	0	0	0	0	0	0	0	0	0	0	0	0	0	2	0	0	2	0	0	0	0	0	0	0	0	0	0	0	0	0	0	0	0	0	0	0	0	0	0	0	0	0	0	-	0	0	0	0
Dwelling 85	0	0	0	0	0	0	0	6	0	2	0	0	2	0	0	2	0	0	0	0	0	0	0	0	0	0	0	-	0	-	0	0	0	0	0	0	0	0	0	0	0	-	0	0	0	-	0	0	0
Dwelling 86	0	0	0	0	0	0	0	-	0	0	0	0	0	1	0	9	0	0	0	0	0	0	0	0	0	0	0	0	0	0	0	0	0	0	0	0	0	-	-	0	0	0	0	0	-	-	0	0	0
Dwelling 87	0	0	0	0	0	0	0	0	0	-	0	0	5	0	0	1	0	0	0	0	0	0	0	0	0	0	0	0	0	0	0	0	0	0	0	0	0	0	-	-	0	0	0	0	-	0	0	0	0
Dwelling 88	0	0	0	0	0	0	0	0	0	-	-	0	3	0	0	0	0	0	0	0	0	0	0	0	0	0	-	-	-	-	0	0	0	0	0	0	-	0	0	0	0	0	0	0	-	0	0	0	0
Dwelling 89	0	0	0	0	0	0	0	-	0	0	0	0	1	5	1	0	0	0	0	0	0	0	0	0	0	0	0	0	0	0	0	0	0	-	0	0	-	0	0	0	0	0	0	0	0	0	0	0	0
Dwelling 90	0	0	-	0	0	0	0	0	0	0	0	0	1	0	0	0	0	0	-	0	0	0	0	0	0	0	-	0	-	0	0	0	0	-	0	0	0	0	0	0	0	0	0	0	-	0	0	0	0
Dwelling 91	0	0	0	0	0	0	0	0	1	0	0	0	0	2	0	-	0	-	0	-	0	0	-	-	0	0	0	-	0	0	0	0	0	0	0	0	0	0	0	0	-	0	0	0	-	0	0	0	0
Dwelling 92	0	0	0	0	0	0	0	0	1	0	0	-	0	1	0	0	0	0	0	0	0	0	0	0	0	0	0	0	0	0	0	0	0	0	0	0	0	0	0	0	0	0	0	0	-	-	0	0	0
Dwelling 93	0	1	0	0	0	0	0	0	0	0	0	-	2	0	0	0	0	0	-	-	0	0	0	0	0	0	0	0	0	0	0	0	0	-	0	0	0	0	0	0	0	0	0	0	-	0	0	0	0
Dwelling 94	0	0	0	0	0	0	0	0	0	-	0	0	1	0	0	1	0	-	0	0	0	0	0	0	0	0	0	0	0	0	0	0	-	0	0	0	0	0	0	0	0	0	0	0	0	0	0	0	0
Dwelling 95	0	0	0	0	0	0	0	-	0	-	-	-	0	0	0	0	-	-	-	0	0	0	-	-	-	-	0	0	-	0	-	-	-	0	0	0	0	0	-	-	-	-	0	0	0	0	0	0	0
Dwelling 96	0	0	0	0	0	0	0	-	0	-	0	-	1	0	0	0	0	0	0	0	0	0	0	0	0	0	0	0	0	0	-	-	0	0	0	0	-	-	0	0	0	0	-	-	0	0	0	0	0
Dwelling 97	0	0	0	0	0	0	0	0	-	0	1	0	0	3	0	0	0	-	0	1	0	0	0	0	0	0	0	0	-	0	0	0	-	0	0	0	0	-	0	0	0	0	0	0	0	0	0	0	0
Dwelling 98	0	0	0	0	0	0	0	0	0	0	0	0	0	0	0	-	0	-	-	1	0	0	0	0	0	0	0	0	0	0	-	0	-	0	0	0	-	0	0	0	0	0	0	-	0	0	0	0	0
Dwelling 99	0	0	0	0	0	0	-	-	0	2	0	0	8	0	0	0	0	-	0	0	0	0	0	0	0	0	0	0	0	0	0	0	0	0	0	0	0	0	0	0	0	0	0	0	0	0	0	0	0
Dwelling 100	1	0	0	0	0	0	0	0	0	-	0	0	4	7	0	0	0	0	0	-	0	0	0	-	0	0	0	0	0	0	0	0	0	0	0	0	0	-	0	0	0	0	-	0	0	0	0	0	0
[truncated: 39 more columns]

## Sheet: A albopictus emergence
Aedes albopictus	Feb14								Mar14								Apr14								May14								Jun14								Jul14								Ago14
	Survey1				Survey2				Survey1				Survey2				Survey1				Survey2				Survey1				Survey2				Survey1				Survey2				Survey1				Survey2				Survey1
	SBS1		SBS2		SBS1		SBS2		SBS1		SBS2		SBS1		SBS2		SBS1		SBS2		SBS1		SBS2		SBS1		SBS2		SBS1		SBS2		SBS1		SBS2		SBS1		SBS2		SBS1		SBS2		SBS1		SBS2		SBS1
	♂	♀	♂	♀	♂	♀	♂	♀	♂	♀	♂	♀	♂	♀	♂	♀	♂	♀	♂	♀	♂	♀	♂	♀	♂	♀	♂	♀	♂	♀	♂	♀	♂	♀	♂	♀	♂	♀	♂	♀	♂	♀	♂	♀	♂	♀	♂	♀	♂
Dwelling 1	0	1	1	0	1	1	0	0	0	1	2	0	0	0	0	0	1	5	5	0	1	2	1	1	12	2	1	1	5	1	0	3	2	5	6	3	-	-	-	-	9	4	0	0	0	3	3	1	0
Dwelling 2	2	1	0	1	-	-	-	-	2	3	0	0	-	-	0	0	-	-	-	-	1	2	1	2	7	2	0	0	3	1	0	0	0	0	-	-	6	5	0	0	6	7	0	0	0	0	0	0	11
Dwelling 3	0	0	0	1	1	2	0	0	0	5	0	0	0	0	1	1	1	0	0	1	1	1	0	0	2	1	4	1	0	0	0	0	0	0	2	3	0	1	-	-	6	0	1	1	0	0	0	0	0
Dwelling 4	1	2	1	0	5	4	0	0	1	4	0	0	1	0	0	0	1	0	0	2	2	6	0	0	5	4	0	2	0	1	1	0	0	0	2	4	-	-	1	0	0	0	2	2	1	6	0	0	-
Dwelling 5	0	2	0	0	0	0	4	7	0	0	0	1	1	0	0	0	0	2	0	0	5	0	2	3	3	0	2	2	0	0	1	1	0	0	0	0	0	0	1	0	6	5	0	0	1	0	0	0	1
Dwelling 6	3	1	1	0	4	4	0	0	0	1	-	-	3	0	0	0	-	-	0	1	1	0	12	6	3	2	3	2	0	0	0	0	0	0	0	0	1	1	0	3	0	0	6	4	-	-	2	6	-
Dwelling 7	0	0	0	0	10	5	0	0	5	1	1	1	3	2	1	0	0	0	-	-	2	0	0	0	0	0	1	0	4	5	0	0	5	1	3	1	9	3	0	0	0	0	2	2	0	0	2	0	0
Dwelling 8	1	1	1	0	1	1	0	0	1	2	1	2	2	0	5	1	1	2	0	0	2	0	2	0	1	3	0	2	1	2	0	1	6	3	0	3	0	0	0	4	5	5	1	3	-	-	-	-	0
Dwelling 9	0	0	2	0	0	0	0	0	1	3	1	0	0	0	0	1	-	-	-	-	0	10	4	1	2	1	2	0	2	2	0	0	4	4	0	0	0	0	1	0	4	1	0	0	4	3	-	-	0
Dwelling 10	0	0	0	1	5	7	5	3	2	5	0	7	1	3	0	0	1	0	0	1	0	0	1	2	0	2	2	1	2	5	1	0	0	0	0	5	0	3	1	4	3	0	6	9	1	3	1	1	0
Dwelling 11	0	0	0	0	0	1	2	3	0	0	0	1	0	2	0	0	1	0	1	2	3	0	0	0	0	2	0	1	0	0	0	0	2	10	0	0	0	3	-	-	0	0	9	2	0	1	5	4	4
Dwelling 12	0	0	0	1	0	1	1	1	2	0	0	3	1	2	7	10	1	2	2	1	1	0	0	0	1	1	1	1	0	0	3	0	3	7	0	0	0	0	-	-	0	0	0	0	0	0	6	0	4
Dwelling 13	0	0	0	3	1	0	3	0	1	0	0	0	1	0	0	1	1	2	0	0	3	2	0	0	1	4	0	4	0	0	0	0	2	1	4	3	0	0	1	6	15	4	0	0	2	1	0	0	0
Dwelling 14	2	0	0	0	0	1	5	1	0	3	1	0	2	0	1	2	1	1	2	2	0	0	0	0	2	1	3	1	2	0	2	1	3	2	0	0	-	-	-	-	3	6	0	1	0	0	5	4	0
Dwelling 15	0	1	0	2	5	0	12	7	0	0	1	2	-	-	1	2	0	3	1	4	0	0	1	2	2	0	0	0	0	2	0	0	5	3	0	0	5	3	3	5	5	4	3	0	-	-	-	-	0
Dwelling 16	0	0	0	0	7	3	-	-	0	0	0	0	3	1	0	0	1	1	1	2	0	1	0	0	3	5	6	3	0	0	0	0	1	0	0	0	0	0	2	0	3	1	0	0	0	0	0	0	0
Dwelling 17	0	0	0	0	0	0	3	3	0	0	0	0	2	2	1	1	4	4	0	0	2	1	2	7	3	5	2	0	0	0	0	0	0	0	5	4	-	-	3	1	4	0	8	3	0	0	2	5	0
Dwelling 18	0	0	0	0	-	-	0	0	0	0	2	1	1	2	2	1	0	2	0	1	-	-	0	0	1	3	3	4	0	0	0	0	0	0	2	2	0	1	0	0	5	1	6	8	-	-	-	-	0
Dwelling 19	1	1	0	0	1	2	-	-	0	5	0	1	0	2	0	0	0	1	0	0	0	1	6	4	1	2	2	1	2	0	0	0	0	0	8	1	0	0	0	0	1	3	0	0	0	0	1	2	0
Dwelling 20	0	0	1	0	-	-	0	0	0	2	0	2	0	0	0	0	0	0	1	1	1	3	1	2	2	0	1	2	5	9	1	1	0	1	3	1	-	-	-	-	0	0	10	7	0	0	3	7	1
Dwelling 21	9	2	2	1	4	2	0	0	2	1	0	1	2	1	1	2	4	4	0	0	10	3	9	3	0	1	5	1	0	0	0	0	2	4	2	0	0	0	3	0	0	0	1	0	4	2	1	0	-
Dwelling 22	0	0	1	0	0	1	1	0	3	1	0	1	0	0	2	1	2	2	0	0	0	0	1	5	0	0	1	1	0	0	0	0	1	1	2	0	2	5	-	-	1	1	2	5	0	0	0	0	0
Dwelling 23	0	0	0	0	2	1	0	0	0	4	1	4	9	5	1	5	1	1	0	3	0	0	3	3	3	1	0	0	0	0	1	1	3	1	2	1	0	0	-	-	7	3	1	0	-	-	-	-	0
Dwelling 24	0	0	0	0	0	0	0	0	-	-	0	0	1	0	0	0	0	0	0	0	-	-	1	1	1	2	1	2	1	2	0	1	-	-	-	-	0	0	0	5	1	3	8	2	-	-	-	-	0
Dwelling 25	1	1	0	1	0	0	6	10	1	3	0	3	2	11	0	1	0	2	0	0	-	-	0	1	3	4	1	1	0	0	0	1	2	0	4	1	1	6	2	0	0	0	2	5	0	0	1	0	0
Dwelling 26	1	5	3	2	0	3	0	0	1	1	3	0	11	7	2	1	0	0	0	2	0	0	0	0	4	1	1	2	1	0	5	1	0	1	0	0	2	1	0	0	5	1	0	0	6	2	0	0	0
Dwelling 27	2	0	0	0	2	3	0	0	0	1	0	3	3	1	2	5	1	3	-	-	4	4	-	-	1	2	1	5	0	0	0	0	0	0	2	2	0	0	0	0	0	0	2	2	0	0	1	1	0
Dwelling 28	1	2	3	1	11	3	9	3	2	4	0	0	1	3	0	0	1	1	0	0	1	4	0	0	3	2	0	2	0	0	3	2	1	0	0	0	0	0	0	0	0	0	9	8	0	0	0	1	6
Dwelling 29	0	0	0	0	0	0	5	4	0	1	3	3	2	2	3	1	1	2	2	2	0	0	1	2	0	2	1	0	0	0	0	0	1	1	0	0	0	2	1	2	0	0	0	0	0	0	0	1	0
Dwelling 30	0	0	2	0	0	0	0	0	3	0	1	0	3	4	0	1	0	2	0	0	0	0	8	8	1	2	2	2	4	4	0	0	-	-	1	4	7	0	2	1	1	2	0	0	-	-	0	1	1
Dwelling 31	-	-	0	1	3	2	2	2	7	4	2	1	4	2	0	0	1	0	0	1	0	2	0	1	1	0	1	2	0	0	0	0	2	2	0	0	8	3	2	2	1	0	3	0	1	0	0	0	0
Dwelling 32	6	3	3	3	4	3	1	3	0	0	3	1	1	2	2	3	0	0	1	0	0	0	0	0	2	3	1	3	1	2	1	0	6	2	0	0	6	5	0	0	3	1	0	0	4	1	2	2	0
Dwelling 33	1	1	1	2	4	8	3	3	1	2	1	1	3	3	2	0	0	1	7	3	0	0	0	0	0	0	0	0	0	0	0	0	0	0	0	0	0	0	0	0	0	0	2	6	1	0	0	0	-
Dwelling 34	0	0	0	0	2	2	1	1	0	2	3	1	8	5	4	1	0	1	0	0	0	0	1	1	1	2	3	4	-	-	2	1	0	0	0	0	0	0	0	0	2	6	4	3	2	0	2	2	0
Dwelling 35	0	0	0	1	0	0	1	1	0	2	1	2	0	1	3	0	0	3	0	0	2	2	8	5	1	2	4	1	1	2	1	0	2	1	3	2	-	-	0	0	4	3	0	2	0	0	0	0	0
Dwelling 36	1	0	1	2	5	1	2	2	0	0	3	5	0	2	0	2	1	0	0	0	0	0	1	2	2	2	0	3	0	3	0	0	2	1	0	0	0	0	-	-	1	0	7	4	1	2	2	2	2
Dwelling 37	0	0	1	0	6	5	3	3	1	0	1	3	2	0	2	0	2	1	3	2	-	-	0	1	0	1	1	2	0	2	2	3	0	0	0	0	-	-	0	0	4	1	1	1	1	2	0	0	0
Dwelling 38	2	5	1	1	4	4	2	2	5	5	1	1	4	1	0	2	0	0	0	0	0	0	2	0	0	2	1	0	0	0	0	0	0	0	6	4	0	0	0	0	0	0	0	0	0	0	0	0	3
Dwelling 39	0	0	0	2	1	6	0	0	0	0	1	2	3	0	11	3	0	0	1	2	3	1	1	3	4	2	2	1	0	0	0	0	4	5	0	0	8	9	-	-	4	3	0	0	2	2	1	0	0
Dwelling 40	0	1	0	0	2	0	0	1	7	2	0	3	2	0	7	1	0	0	0	0	2	2	0	0	1	2	2	4	-	-	1	6	1	0	0	2	-	-	0	0	0	0	1	3	0	0	1	2	3
Dwelling 41	0	0	3	1	0	2	1	1	0	0	0	2	2	6	0	0	0	0	1	2	12	13	9	7	2	3	2	3	0	0	0	1	2	1	0	0	1	0	0	0	2	5	0	2	5	0	0	0	0
Dwelling 42	0	0	0	1	-	-	-	-	3	1	2	1	1	0	-	-	-	-	0	1	1	1	5	3	0	0	1	3	4	2	1	1	-	-	0	0	-	-	7	0	0	0	0	0	0	0	0	0	0
Dwelling 43	0	4	3	5	5	2	2	1	1	2	3	5	9	5	4	0	0	3	0	1	0	3	0	0	3	3	1	0	0	0	0	0	-	-	-	-	-	-	2	5	0	0	0	0	1	0	0	3	0
Dwelling 44	0	1	0	0	2	7	-	-	2	2	1	4	0	0	2	2	5	4	0	0	0	1	1	1	3	3	4	2	1	0	0	0	0	2	0	2	-	-	-	-	0	0	0	0	2	2	0	0	0
Dwelling 45	1	1	0	0	0	1	8	7	3	1	-	-	5	7	4	1	0	0	0	0	1	2	4	3	4	0	0	0	-	-	3	4	1	0	0	0	0	0	0	0	0	0	0	0	0	0	0	0	-
Dwelling 46	3	6	0	0	1	1	0	1	1	3	1	0	1	0	-	-	1	1	0	0	4	1	0	1	2	4	0	4	0	0	0	0	2	2	0	0	0	5	4	1	3	2	2	0	1	0	2	2	3
Dwelling 47	0	0	0	0	0	7	6	6	-	-	-	-	0	0	0	0	0	0	4	1	2	1	1	0	0	0	4	5	-	-	0	0	0	0	-	-	0	0	-	-	-	-	0	0	0	0	0	0	-
Dwelling 48	0	0	1	0	0	0	2	2	2	5	0	0	0	0	0	0	0	0	1	0	2	0	1	1	0	0	6	6	0	4	0	0	0	0	0	0	1	2	2	1	0	0	0	0	0	0	4	2	0
Dwelling 49	0	0	0	0	-	-	0	1	0	4	0	3	10	3	1	12	0	0	1	1	1	0	2	2	0	0	0	4	4	5	1	0	0	0	-	-	0	1	0	0	0	0	0	0	0	0	2	0	0
Dwelling 50	0	0	0	0	0	0	0	0	5	3	1	1	11	4	4	2	1	2	0	0	1	0	2	1	5	6	5	2	2	0	2	8	3	2	2	1	-	-	2	2	2	1	0	0	2	0	0	1	0
Dwelling 51	0	0	0	0	0	0	0	0	1	0	0	0	2	1	1	1	0	0	3	1	0	0	0	0	0	0	1	2	0	0	2	1	2	1	0	0	0	0	0	0	0	0	3	5	0	0	1	0	0
Dwelling 52	1	3	0	0	4	3	0	0	-	-	0	0	0	0	0	3	2	1	0	0	0	0	0	0	8	4	4	4	0	0	1	0	3	4	0	0	2	2	0	0	6	7	1	4	2	3	0	0	0
Dwelling 53	-	-	-	-	-	-	1	1	0	0	1	0	2	1	-	-	2	2	0	1	0	1	0	0	0	0	0	0	0	0	0	0	0	0	0	1	0	0	0	4	0	2	0	0	0	0	2	0	0
Dwelling 54	0	4	0	0	0	0	0	0	-	-	2	0	0	0	4	4	0	0	0	0	0	0	0	0	0	0	0	0	0	0	2	2	0	1	0	0	1	0	0	0	0	0	0	2	0	0	1	1	0
Dwelling 55	2	1	1	1	7	3	1	1	1	0	2	1	1	1	0	0	0	0	0	2	0	0	3	3	2	2	0	0	0	0	5	0	1	0	4	0	1	0	1	0	0	0	0	0	2	0	0	0	3
Dwelling 56	0	0	0	0	0	0	2	1	0	0	2	1	0	1	4	0	0	0	0	2	0	0	0	0	4	3	1	1	1	1	0	0	0	0	0	0	3	3	-	-	0	0	0	0	3	3	0	0	0
Dwelling 57	0	0	0	0	1	3	0	0	1	2	0	1	0	0	0	3	1	1	0	0	0	1	0	0	0	0	1	2	0	0	-	-	1	2	0	0	0	0	0	0	1	1	0	0	0	0	1	1	0
Dwelling 58	1	2	0	1	2	2	0	1	0	0	0	0	0	2	0	1	0	2	0	0	3	5	0	1	1	0	0	0	0	0	0	0	0	0	3	7	-	-	0	0	0	0	0	0	0	0	1	1	0
Dwelling 59	0	0	8	5	0	3	3	6	0	0	0	0	1	0	0	0	1	0	0	0	-	-	0	0	0	0	0	0	0	0	3	1	1	1	0	1	0	6	0	0	0	0	0	0	0	0	4	3	3
Dwelling 60	0	0	0	0	0	0	0	0	0	0	0	0	0	0	0	0	0	0	0	0	0	0	0	0	0	3	0	0	0	5	-	-	0	0	0	0	0	5	0	0	0	0	0	1	-	-	0	0	4
Dwelling 61	1	1	0	0	0	0	2	1	0	0	0	0	1	0	0	1	0	0	0	0	1	0	0	0	0	0	0	0	-	-	0	0	0	0	0	0	0	0	0	0	-	-	0	0	0	0	0	0	0
Dwelling 62	2	0	1	0	0	0	0	0	0	0	0	0	0	0	0	0	0	0	1	2	0	0	1	0	0	0	0	0	0	1	1	1	0	1	0	0	0	1	1	1	0	0	0	0	0	0	0	0	0
Dwelling 63	0	2	1	0	0	0	0	0	0	0	0	0	0	0	2	2	0	0	0	1	0	0	0	0	0	0	0	0	1	2	2	4	0	0	0	0	2	2	2	0	0	0	0	0	0	0	-	-	0
Dwelling 64	0	0	1	1	0	0	3	0	0	1	2	1	0	0	0	0	1	1	4	2	0	1	2	0	0	0	0	0	1	0	1	1	0	0	0	0	3	4	1	1	0	0	2	2	1	2	0	0	0
Dwelling 65	-	-	-	-	4	2	0	0	0	0	1	1	0	0	0	0	0	0	0	0	0	0	0	0	0	0	0	0	0	2	3	4	0	0	1	2	0	0	0	0	0	1	0	0	0	0	0	1	0
Dwelling 66	0	0	0	0	-	-	0	0	0	1	0	0	3	1	0	1	0	1	0	2	0	0	2	2	0	0	0	0	3	1	2	6	1	3	0	3	1	3	-	-	3	1	0	0	0	0	0	0	-
Dwelling 67	0	0	0	0	3	0	2	1	0	0	1	0	1	0	0	0	0	0	0	0	0	0	0	0	0	2	0	0	0	3	2	1	0	0	0	0	0	0	2	1	0	0	-	-	5	0	0	0	0
Dwelling 68	0	0	1	0	0	0	0	0	0	0	2	0	8	2	9	8	0	0	0	0	1	0	0	0	0	0	0	0	0	1	1	2	0	0	0	0	1	0	0	0	0	0	4	3	0	3	0	0	0
Dwelling 69	0	0	-	-	0	0	0	0	0	1	2	1	2	1	-	-	1	1	0	0	0	3	0	0	0	0	0	0	0	1	1	1	0	1	0	0	1	0	0	0	0	0	0	0	0	0	0	0	0
Dwelling 70	0	2	0	0	0	0	1	4	0	0	0	1	1	1	4	2	0	0	2	1	1	1	0	0	1	1	0	1	2	4	0	0	-	-	2	1	0	0	4	6	0	0	0	0	0	0	0	0	0
Dwelling 71	0	1	1	0	0	0	0	0	0	0	1	0	-	-	-	-	-	-	-	-	1	0	-	-	0	0	0	1	1	2	1	2	0	2	0	0	1	9	0	0	3	1	0	0	0	0	0	0	0
Dwelling 72	0	0	0	1	0	0	0	0	1	1	1	1	0	0	0	0	0	0	2	0	1	0	0	0	0	0	0	0	0	0	0	0	0	0	0	0	1	0	0	0	0	0	1	1	0	0	0	0	0
Dwelling 73	2	0	0	0	6	6	0	1	1	1	0	0	0	0	3	1	0	0	0	0	0	0	0	0	1	0	4	0	4	1	0	2	2	1	0	2	0	0	0	1	0	0	0	0	0	0	0	0	-
Dwelling 74	0	0	0	0	1	0	3	0	0	0	1	3	0	0	0	1	0	0	0	2	-	-	0	0	0	0	0	0	-	-	0	0	0	0	-	-	0	0	-	-	3	4	0	0	0	2	0	0	0
Dwelling 75	0	1	0	0	0	0	0	0	2	1	2	2	1	2	1	1	0	0	0	3	0	0	0	0	0	2	2	1	2	1	0	0	0	0	1	0	0	0	1	0	0	0	0	0	0	0	0	0	3
Dwelling 76	0	0	0	0	3	1	0	0	3	0	0	2	0	0	3	2	3	1	3	2	0	0	0	0	2	1	0	0	-	-	1	0	0	0	0	0	1	0	0	0	1	0	0	0	1	6	-	-	0
Dwelling 77	0	0	0	0	1	1	0	0	0	0	3	0	1	3	0	1	2	0	1	1	0	1	0	0	0	0	0	0	0	0	0	1	0	0	0	0	0	0	1	4	0	1	0	0	-	-	0	1	0
Dwelling 78	0	0	0	0	1	2	0	1	0	0	1	0	4	0	0	0	3	2	0	0	0	0	1	5	0	1	0	2	1	0	0	0	0	0	1	2	0	0	0	1	2	1	0	0	0	1	0	0	0
Dwelling 79	0	0	0	0	13	9	0	0	0	0	1	0	2	2	-	-	-	-	0	0	2	1	0	0	1	0	3	2	1	0	3	2	1	1	0	0	0	0	-	-	3	1	0	0	0	0	0	0	0
Dwelling 80	0	0	0	1	0	0	0	0	1	0	2	3	-	-	0	1	0	1	0	0	0	0	0	0	0	1	1	4	2	0	1	1	0	0	0	0	0	0	0	0	0	0	0	0	-	-	-	-	3
Dwelling 81	0	0	0	0	2	0	0	0	0	1	2	0	0	0	2	1	0	2	-	-	0	0	2	2	0	2	0	0	-	-	1	2	2	2	0	0	1	0	0	0	0	0	0	0	0	0	0	0	3
Dwelling 82	0	0	1	0	2	2	0	0	1	0	1	1	0	1	3	4	0	0	3	0	0	0	0	0	0	0	0	3	0	0	-	-	0	0	0	0	0	0	0	0	2	4	0	0	0	0	0	1	0
Dwelling 83	0	2	0	0	0	0	0	0	0	0	0	0	1	2	2	4	0	0	0	1	2	0	1	2	3	6	1	3	1	4	0	0	0	0	0	0	1	1	0	4	1	1	0	0	0	0	1	2	0
Dwelling 84	0	0	0	0	0	0	0	0	0	0	1	0	0	0	0	0	0	0	0	0	0	0	0	1	0	0	0	2	1	2	0	0	0	0	1	2	0	0	1	0	0	0	0	0	0	0	0	0	0
Dwelling 85	0	0	1	0	0	0	1	0	0	0	0	0	0	0	3	0	0	0	0	1	0	0	0	0	2	3	0	0	0	0	1	2	0	0	1	1	1	0	2	2	0	0	0	0	3	1	2	1	0
Dwelling 86	0	0	0	2	0	0	0	0	0	0	0	0	1	1	-	-	0	0	0	3	0	1	0	1	2	1	3	3	1	3	3	2	0	0	2	3	0	1	3	3	0	1	0	0	1	4	0	0	0
Dwelling 87	1	0	0	0	0	0	0	0	0	1	0	0	0	0	8	0	1	2	-	-	0	0	0	0	1	3	0	0	0	0	0	3	1	0	0	0	0	0	0	0	0	0	0	0	0	0	0	0	0
Dwelling 88	0	0	0	0	3	4	0	0	7	4	0	0	7	8	0	2	0	1	-	-	-	-	0	0	1	1	0	0	0	0	0	0	0	0	0	0	0	0	0	0	0	0	0	0	0	0	0	0	0
Dwelling 89	0	0	0	0	0	0	0	0	0	0	0	0	0	0	-	-	0	0	1	0	0	0	0	0	3	0	4	0	0	2	2	2	1	0	0	0	0	0	0	0	0	0	0	0	1	0	3	0	2
Dwelling 90	0	0	2	0	-	-	2	0	1	0	0	0	1	2	3	2	2	2	1	0	0	0	0	0	1	2	0	2	1	2	0	2	0	0	0	0	-	-	0	0	0	0	0	0	0	0	0	0	0
Dwelling 91	1	0	1	0	0	1	0	0	0	0	2	1	1	0	1	4	0	5	2	5	1	0	0	0	2	1	0	3	1	3	-	-	0	0	-	-	0	2	-	-	0	0	0	0	-	-	-	-	0
Dwelling 92	0	0	0	0	0	0	0	0	0	0	2	0	0	2	0	0	1	2	0	0	0	1	-	-	0	0	1	0	5	4	0	0	1	1	2	1	0	0	1	4	0	0	2	1	0	0	5	3	0
Dwelling 93	0	0	1	1	0	0	0	0	0	0	0	0	1	1	0	0	0	0	0	1	1	0	-	-	0	0	0	2	1	1	2	2	0	0	0	0	-	-	-	-	0	0	0	0	0	0	0	0	0
Dwelling 94	1	1	0	0	0	0	0	0	0	1	0	0	0	0	0	0	0	0	-	-	0	0	1	1	2	2	0	0	0	0	3	1	0	1	-	-	1	1	0	0	1	2	0	0	0	0	0	0	1
Dwelling 95	0	1	0	0	0	0	0	0	0	0	0	0	0	0	-	-	0	0	-	-	-	-	-	-	0	0	0	0	1	5	3	0	-	-	-	-	-	-	0	2	2	3	0	0	-	-	-	-	-
Dwelling 96	0	0	0	0	0	0	0	0	0	2	1	0	0	0	-	-	3	2	-	-	0	0	-	-	1	1	2	3	2	2	0	0	0	0	1	0	0	0	1	2	0	0	0	0	0	0	0	0	0
Dwelling 97	2	0	0	0	0	0	0	0	0	0	0	0	2	0	0	0	-	-	0	1	0	3	0	0	0	2	2	5	5	7	0	0	4	0	-	-	0	0	3	0	0	0	0	0	3	4	0	1	0
Dwelling 98	0	1	0	0	0	0	0	0	0	1	0	0	0	1	0	1	5	3	0	0	2	0	0	0	1	3	0	1	3	4	-	-	2	0	-	-	-	-	2	1	0	0	0	0	2	6	1	3	0
Dwelling 99	0	0	0	0	0	0	0	0	0	0	0	2	-	-	-	-	3	2	1	0	0	0	0	0	2	6	1	1	8	4	2	2	1	1	-	-	0	0	0	0	0	0	0	0	4	8	0	0	0
Dwelling 100	0	1	0	0	0	0	0	0	1	1	1	0	0	0	0	0	0	2	-	-	0	2	0	1	6	0	0	2	0	0	5	3	1	2	0	0	0	1	-	-	0	3	0	0	1	2	-	-	0
[truncated: 127 more columns]

## Sheet: A aegypti emergence
Aedes aegypti	Feb14								Mar14								Apr14								May14								Jun14								Jul14								Ago14
	Survey1				Survey2				Survey1				Survey2				Survey1				Survey2				Survey1				Survey2				Survey1				Survey2				Survey1				Survey2				Survey1
	SBS1		SBS2		SBS1		SBS2		SBS1		SBS2		SBS1		SBS2		SBS1		SBS2		SBS1		SBS2		SBS1		SBS2		SBS1		SBS2		SBS1		SBS2		SBS1		SBS2		SBS1		SBS2		SBS1		SBS2		SBS1
	♂	♀	♂	♀	♂	♀	♂	♀	♂	♀	♂	♀	♂	♀	♂	♀	♂	♀	♂	♀	♂	♀	♂	♀	♂	♀	♂	♀	♂	♀	♂	♀	♂	♀	♂	♀	♂	♀	♂	♀	♂	♀	♂	♀	♂	♀	♂	♀	♂
Dwelling 1	0	0	0	0	0	0	0	0	0	0	0	0	1	2	1	1	0	0	0	0	0	1	0	1	0	0	0	0	0	0	0	0	1	1	1	5	-	-	-	-	0	0	0	0	1	0	0	0	0
Dwelling 2	0	0	0	0	-	-	-	-	0	0	0	0	-	-	1	1	-	-	-	-	0	0	0	0	0	0	0	0	0	0	2	2	0	0	-	-	0	0	0	0	0	0	0	0	0	0	0	0	0
Dwelling 3	0	0	0	0	0	0	0	0	0	0	0	0	3	0	0	0	0	0	0	0	0	0	0	0	0	0	0	0	0	0	0	0	0	0	0	0	0	4	-	-	0	0	0	0	0	0	0	0	0
Dwelling 4	0	0	0	0	0	0	0	0	0	0	0	0	0	0	1	6	0	0	0	0	0	0	0	0	0	0	0	2	0	0	2	1	0	2	0	0	-	-	0	0	0	0	0	3	0	0	0	0	-
Dwelling 5	0	0	0	0	0	0	0	0	0	0	0	0	1	0	0	1	0	0	0	0	0	0	0	0	0	0	1	0	0	0	0	0	0	0	0	0	0	0	0	0	1	1	0	0	0	0	2	0	0
Dwelling 6	0	0	0	0	0	0	0	0	0	0	-	-	0	0	0	0	-	-	0	0	0	0	0	0	0	0	0	0	0	0	0	2	0	0	0	0	0	1	0	0	1	3	0	0	-	-	0	0	-
Dwelling 7	0	0	0	2	0	0	0	0	0	1	0	0	1	0	0	1	0	1	-	-	0	0	0	0	0	0	0	0	0	0	1	1	0	5	0	1	0	0	0	0	0	0	0	0	0	0	0	0	0
Dwelling 8	0	0	0	0	0	0	0	0	0	0	0	0	8	3	0	0	2	1	0	0	0	0	1	1	0	0	0	1	0	1	0	1	0	0	1	3	0	0	2	3	0	1	1	1	-	-	-	-	0
Dwelling 9	0	0	0	0	0	0	5	2	0	0	0	0	0	0	0	0	-	-	-	-	0	0	0	0	2	1	2	0	0	0	0	0	1	1	0	0	0	0	0	2	0	0	0	0	1	3	-	-	0
Dwelling 10	0	0	1	0	0	0	0	0	0	0	0	0	8	3	3	5	0	0	0	0	0	0	2	0	0	0	0	0	0	1	0	0	0	0	0	0	0	0	0	0	0	0	0	0	0	0	0	0	0
Dwelling 11	0	0	0	0	0	0	0	0	0	0	0	0	0	0	0	0	2	2	0	0	0	0	0	0	0	0	1	0	0	0	0	0	0	0	0	0	1	0	-	-	0	0	0	1	0	0	0	0	0
Dwelling 12	0	0	0	0	0	0	0	0	0	0	0	0	1	3	0	0	0	0	0	0	0	0	0	0	0	0	0	0	0	0	0	0	1	1	0	0	0	0	-	-	0	0	0	0	0	0	0	0	0
Dwelling 13	0	0	0	0	0	0	0	0	0	0	0	0	0	0	0	0	0	0	0	0	0	0	0	0	0	0	0	0	0	0	0	0	1	2	1	0	0	0	0	0	0	0	0	0	0	0	0	0	0
Dwelling 14	0	0	0	0	0	0	0	0	0	0	0	0	0	1	0	0	1	1	0	0	0	0	0	0	0	0	0	0	0	0	1	0	0	0	0	0	-	-	-	-	0	0	0	0	0	0	0	0	0
Dwelling 15	0	0	0	0	0	0	0	0	0	0	0	0	-	-	1	0	1	0	0	0	0	0	0	0	0	0	0	0	1	2	0	0	0	0	0	0	0	0	0	0	2	2	0	0	-	-	-	-	0
Dwelling 16	0	0	0	0	0	0	-	-	0	0	0	0	0	0	0	0	0	0	0	1	0	0	0	0	0	0	0	0	0	0	0	0	0	0	0	0	0	0	2	0	0	0	0	0	0	0	0	0	0
Dwelling 17	0	0	0	0	0	0	0	0	0	0	0	0	0	0	0	0	0	0	0	0	0	0	0	0	0	0	0	0	0	0	0	0	0	0	2	2	-	-	0	0	0	0	0	0	0	0	0	0	0
Dwelling 18	0	0	0	0	-	-	0	0	0	0	0	0	0	0	0	0	0	0	1	1	-	-	0	0	0	0	0	1	1	2	0	0	0	0	1	2	1	1	0	0	1	0	0	0	-	-	-	-	0
Dwelling 19	0	0	0	0	0	0	-	-	0	0	0	0	2	0	0	0	0	0	0	0	0	0	0	0	0	0	0	0	1	4	0	0	0	0	1	1	0	0	0	0	3	0	0	0	0	0	0	0	0
Dwelling 20	0	0	0	0	-	-	0	0	0	0	0	0	0	0	0	0	0	0	0	0	0	0	0	0	0	0	0	0	0	2	0	0	2	0	2	1	-	-	-	-	0	0	0	0	0	0	0	0	0
Dwelling 21	0	0	0	0	0	0	0	0	0	0	0	0	0	0	0	0	0	0	1	0	0	0	0	0	0	0	0	0	0	0	0	0	2	0	3	0	0	0	0	0	0	0	0	0	0	0	0	0	-
Dwelling 22	0	0	0	0	0	0	0	0	0	0	0	0	0	0	0	0	0	1	0	0	0	0	0	0	0	0	0	2	1	5	2	3	1	0	0	0	0	0	-	-	0	0	0	0	0	0	0	0	0
Dwelling 23	0	0	0	0	0	0	0	0	0	0	0	0	0	0	0	0	1	0	0	0	0	0	0	0	0	0	0	0	0	0	0	0	0	0	0	0	0	0	-	-	1	0	0	0	-	-	-	-	0
Dwelling 24	0	0	0	0	0	0	0	0	-	-	0	0	0	0	0	0	1	2	0	0	-	-	0	0	0	0	0	0	2	1	1	2	-	-	-	-	1	1	0	0	1	1	3	1	-	-	-	-	0
Dwelling 25	0	0	0	0	0	0	0	0	0	0	0	0	0	0	0	0	0	0	0	0	-	-	0	0	0	0	2	2	0	0	0	3	0	0	0	0	0	0	0	0	0	0	0	0	0	0	0	0	0
Dwelling 26	0	0	0	0	0	0	0	0	0	0	0	0	0	0	0	0	0	0	0	0	0	0	0	0	0	0	0	0	4	1	1	0	0	0	0	0	0	0	0	0	0	0	0	0	0	0	0	0	0
Dwelling 27	0	0	0	0	0	0	0	0	0	0	0	0	0	0	0	0	0	0	-	-	0	0	-	-	0	0	0	0	0	1	0	0	0	0	0	0	0	0	0	0	0	0	0	0	0	0	0	0	0
Dwelling 28	0	0	0	0	0	0	0	0	0	0	0	0	0	0	0	0	0	0	0	0	0	0	0	0	0	0	0	0	2	3	0	0	1	0	0	0	0	0	0	0	0	0	0	0	0	0	0	0	0
Dwelling 29	0	0	0	0	0	0	0	0	0	0	0	0	0	0	0	0	0	1	1	0	0	0	0	0	0	0	0	0	0	0	3	2	1	1	0	0	0	1	0	0	0	0	0	0	0	0	0	0	0
Dwelling 30	0	0	0	0	0	0	0	0	0	0	0	0	0	0	0	0	0	2	0	0	0	0	0	0	0	0	0	1	0	0	0	0	-	-	0	0	0	0	0	0	0	0	0	0	-	-	0	0	0
Dwelling 31	-	-	0	0	0	0	0	0	0	0	0	0	0	1	0	0	0	0	0	0	0	1	0	0	0	0	0	0	0	3	0	0	0	0	0	0	0	0	0	0	0	0	0	0	0	0	0	0	0
Dwelling 32	0	0	0	0	0	0	1	0	0	0	0	0	1	0	0	0	0	0	0	0	0	0	0	0	0	0	0	0	0	1	2	3	0	0	0	0	0	0	0	0	0	0	0	0	0	0	0	0	0
Dwelling 33	0	0	0	0	0	0	3	4	0	0	0	0	0	0	0	0	2	0	0	1	0	0	0	0	0	0	1	0	1	1	1	4	0	0	0	0	0	0	0	0	1	13	1	0	0	0	0	0	-
Dwelling 34	0	0	0	0	1	1	0	0	0	0	0	0	0	0	0	0	0	0	0	0	0	0	0	0	0	0	0	0	-	-	0	0	0	0	0	0	2	4	0	0	0	1	0	2	0	0	0	0	0
Dwelling 35	0	0	0	0	0	0	0	0	0	0	0	0	2	1	0	0	1	0	0	0	0	1	0	0	0	0	1	1	0	0	0	0	0	0	0	0	-	-	0	0	0	0	1	2	0	0	0	0	0
Dwelling 36	0	0	0	0	0	0	0	0	0	0	0	0	0	0	0	1	0	0	0	0	1	1	2	2	0	0	1	0	0	0	0	0	1	0	0	0	2	0	-	-	1	1	0	0	0	0	0	0	5
Dwelling 37	0	0	0	0	0	0	0	0	0	1	1	0	0	0	0	0	0	0	0	0	-	-	1	4	0	0	0	1	0	0	0	0	0	0	0	0	-	-	0	0	0	0	0	0	0	0	0	0	0
Dwelling 38	0	0	0	0	0	0	0	0	0	0	0	0	0	0	0	0	0	0	0	0	0	0	0	0	0	0	1	0	0	0	0	0	0	0	0	0	0	0	0	0	0	0	0	0	0	0	0	0	0
Dwelling 39	0	0	0	0	0	0	0	0	0	0	0	0	0	0	0	0	0	0	0	0	0	1	0	0	2	0	0	0	0	0	0	0	0	0	0	0	0	0	-	-	0	1	0	0	0	0	0	0	0
Dwelling 40	0	0	0	0	0	0	0	1	0	0	0	0	0	0	1	0	0	0	0	0	0	0	0	0	0	0	0	2	-	-	0	0	1	1	0	0	-	-	0	0	0	0	1	1	0	0	0	0	0
Dwelling 41	0	0	0	0	0	0	0	0	0	0	0	0	0	0	0	0	0	0	0	0	0	0	0	0	0	0	0	0	0	0	0	0	0	1	0	0	1	1	0	0	0	0	0	0	0	0	0	0	0
Dwelling 42	0	0	0	0	-	-	-	-	0	0	0	0	0	0	-	-	-	-	0	0	0	0	0	0	0	0	0	0	0	0	0	0	-	-	0	0	-	-	0	0	0	0	0	0	0	0	0	0	0
Dwelling 43	0	0	0	0	0	0	0	0	0	0	0	0	0	0	0	0	0	0	1	1	0	0	0	0	0	0	0	0	0	0	0	0	-	-	-	-	-	-	0	0	0	0	0	0	0	0	0	0	0
Dwelling 44	0	0	0	0	0	3	-	-	0	0	0	0	0	0	0	0	0	0	0	0	0	0	0	0	0	0	0	0	1	0	0	0	3	1	0	0	-	-	-	-	0	0	0	0	0	0	0	0	0
Dwelling 45	0	0	0	0	0	0	0	0	0	0	-	-	0	0	0	0	0	0	0	0	0	0	0	0	0	1	0	0	-	-	0	0	0	0	0	0	0	0	2	3	0	0	0	0	0	0	0	0	-
Dwelling 46	0	0	0	0	0	0	0	0	0	0	0	0	0	0	-	-	0	0	0	1	0	0	0	0	0	0	6	1	0	0	0	0	0	0	1	1	5	2	3	4	0	0	0	0	0	0	0	0	0
Dwelling 47	0	0	0	0	0	0	0	0	-	-	-	-	0	0	0	0	0	0	1	0	0	0	0	0	0	0	0	0	-	-	0	0	0	0	-	-	4	11	-	-	-	-	0	0	0	0	0	0	-
Dwelling 48	0	0	0	0	0	0	0	0	0	0	0	0	0	0	0	0	0	0	0	0	0	0	0	0	0	0	0	0	0	0	0	0	0	0	0	0	1	1	0	0	0	0	0	0	0	0	0	0	0
Dwelling 49	0	0	0	0	-	-	0	0	0	1	0	0	0	0	1	0	0	0	0	1	0	0	0	0	0	0	1	0	0	0	0	3	0	0	-	-	2	1	0	0	0	0	0	0	0	0	0	0	0
Dwelling 50	0	0	0	0	0	0	1	0	0	0	0	0	0	0	0	0	0	0	0	0	0	0	0	0	0	0	0	0	0	0	0	0	0	1	0	0	-	-	2	1	0	0	0	0	0	0	0	1	0
Dwelling 51	0	0	0	0	0	0	0	0	0	0	0	0	0	0	3	0	0	0	0	0	0	0	0	0	0	0	0	0	0	0	0	0	1	1	0	0	0	0	0	0	0	0	1	2	0	0	0	0	0
Dwelling 52	0	1	0	0	0	0	0	0	-	-	0	0	0	0	0	0	0	0	0	0	0	0	0	0	0	0	0	0	0	0	0	0	0	0	0	0	0	1	0	0	0	0	0	0	0	0	0	0	0
Dwelling 53	-	-	-	-	-	-	0	0	0	0	0	0	0	0	-	-	0	2	0	0	0	0	0	0	0	1	0	0	0	0	0	0	2	3	2	3	2	1	3	1	3	1	0	0	0	0	0	0	0
Dwelling 54	0	0	0	0	0	0	0	0	-	-	0	0	0	0	4	2	1	3	0	1	0	0	0	0	0	0	0	0	0	0	0	0	0	0	1	1	2	1	0	0	0	0	1	0	0	0	0	0	8
Dwelling 55	0	0	0	0	0	0	0	0	0	0	0	0	3	4	0	0	0	0	1	1	2	2	0	0	0	0	0	0	1	2	0	0	0	1	2	1	0	0	0	0	0	0	0	0	0	0	0	0	0
Dwelling 56	0	0	0	0	0	0	0	0	0	0	0	0	1	0	0	0	0	0	0	0	0	0	0	0	0	0	0	0	0	0	0	0	0	0	0	0	0	0	-	-	0	0	0	0	0	0	0	0	0
Dwelling 57	0	0	0	0	0	1	0	0	0	0	0	0	0	0	1	0	0	0	0	0	3	1	0	0	0	0	0	0	0	4	-	-	1	1	0	0	0	0	0	0	1	0	0	0	0	0	0	0	0
Dwelling 58	0	0	0	0	0	0	0	0	0	0	0	0	0	1	0	1	0	1	0	0	0	0	0	2	0	0	0	0	0	0	0	0	0	0	0	0	-	-	0	0	0	0	0	0	0	0	0	0	0
Dwelling 59	0	0	0	0	0	0	0	0	0	0	0	0	1	1	0	0	0	0	0	0	-	-	0	0	0	0	1	0	0	0	0	2	1	1	0	1	0	0	0	0	0	0	0	0	0	0	0	0	0
Dwelling 60	0	0	0	0	0	0	0	0	1	0	2	0	0	0	0	1	0	0	0	0	0	0	0	0	0	0	0	0	0	0	-	-	0	0	0	2	2	4	0	0	0	0	3	1	-	-	0	0	0
Dwelling 61	0	0	0	0	0	0	0	0	0	0	0	0	1	1	0	0	0	0	0	1	0	1	0	0	0	0	0	0	-	-	0	0	0	0	0	1	0	0	1	1	-	-	0	0	0	0	0	0	2
Dwelling 62	0	0	0	0	0	0	0	0	0	0	0	0	0	0	0	0	0	0	0	0	0	0	0	0	1	1	0	0	1	3	1	1	0	1	0	0	0	0	4	2	0	0	0	0	0	0	0	0	0
Dwelling 63	0	0	0	0	0	0	0	0	0	0	0	0	2	0	0	0	0	0	0	0	1	2	0	2	0	0	0	0	0	3	0	0	0	0	0	2	1	0	0	2	0	0	6	8	0	0	-	-	1
Dwelling 64	0	0	0	0	0	0	0	0	5	2	0	0	0	0	0	0	1	0	0	1	0	0	0	0	0	0	0	0	0	0	1	0	0	0	4	1	0	0	0	0	0	0	0	0	0	1	0	0	0
Dwelling 65	-	-	-	-	3	2	0	0	2	3	0	0	0	1	0	0	0	0	1	0	0	0	1	1	0	0	0	0	1	1	1	0	0	0	1	0	0	0	0	0	0	1	0	0	0	0	0	0	0
Dwelling 66	0	0	0	0	-	-	0	0	0	0	1	0	0	0	0	0	0	0	1	0	0	1	0	0	0	0	0	0	0	0	0	0	0	1	0	0	3	1	-	-	1	0	0	0	0	0	0	0	-
Dwelling 67	0	0	0	0	4	4	1	0	0	0	0	0	2	4	6	2	1	0	1	3	1	5	0	0	0	3	1	1	0	1	0	0	1	2	0	0	0	0	3	0	6	1	-	-	0	0	0	0	0
Dwelling 68	0	0	0	0	0	0	0	0	0	0	0	0	0	0	0	0	0	0	0	0	1	0	0	0	0	0	0	0	0	0	1	1	0	0	0	0	0	0	0	0	0	0	0	0	0	0	1	0	0
Dwelling 69	0	0	-	-	0	1	0	0	0	0	0	0	0	0	-	-	0	0	0	0	0	0	0	0	0	0	15	10	0	0	0	0	0	0	0	0	3	1	0	0	0	0	0	0	0	0	0	0	0
Dwelling 70	0	0	0	0	0	0	0	0	0	0	0	0	0	1	2	1	2	2	3	8	0	0	0	0	0	0	1	1	0	0	0	0	-	-	1	1	0	0	0	0	0	0	0	0	0	0	0	0	1
Dwelling 71	0	0	0	0	0	0	1	0	0	0	0	0	-	-	-	-	-	-	-	-	0	2	-	-	0	0	0	0	0	0	0	0	1	0	0	0	1	0	0	0	0	0	0	0	0	0	0	0	0
Dwelling 72	0	0	0	0	0	0	0	0	0	0	0	0	3	7	0	2	0	0	1	0	1	1	0	1	0	0	0	0	0	0	0	0	0	0	0	0	0	0	0	0	0	0	1	1	0	0	0	0	0
Dwelling 73	0	0	0	0	0	0	0	0	0	0	0	0	1	1	1	1	0	0	0	0	0	0	0	0	0	0	0	0	0	0	0	0	4	3	0	0	0	0	3	0	0	0	0	0	0	0	0	0	-
Dwelling 74	0	0	0	0	0	0	0	0	0	0	0	0	2	0	1	1	0	0	0	0	-	-	0	0	0	0	0	0	-	-	0	0	0	0	-	-	0	0	-	-	2	2	0	0	1	0	0	0	0
Dwelling 75	0	0	0	0	0	0	0	0	0	0	0	0	1	0	0	0	0	0	0	0	1	1	0	0	0	0	0	0	0	0	0	0	0	0	0	0	0	0	1	2	0	0	0	0	0	0	0	0	0
Dwelling 76	0	0	0	0	0	0	0	0	0	0	0	0	0	0	0	0	1	3	2	1	1	0	0	0	0	0	0	0	-	-	1	1	0	0	1	0	0	0	0	0	0	0	0	0	0	0	-	-	0
Dwelling 77	0	1	0	0	0	0	0	0	0	0	0	0	0	1	0	0	0	0	0	0	0	0	0	0	0	0	0	0	0	1	0	1	1	1	0	0	0	0	4	0	0	0	0	0	-	-	0	0	0
Dwelling 78	2	1	0	1	1	0	1	0	0	0	0	0	4	8	0	0	0	3	0	0	0	0	2	1	1	0	0	0	1	1	0	0	0	0	0	0	0	0	4	2	0	0	2	5	0	0	0	0	0
Dwelling 79	0	4	0	0	0	0	1	0	0	0	0	0	1	1	-	-	-	-	0	0	0	0	1	1	0	0	0	0	0	0	0	0	3	1	0	0	0	0	-	-	5	2	0	0	0	0	0	0	0
Dwelling 80	0	0	0	1	0	0	0	0	0	0	0	0	-	-	0	2	0	0	0	0	2	0	0	0	1	0	0	0	0	0	0	0	0	0	0	0	0	0	0	0	0	0	0	0	-	-	-	-	0
Dwelling 81	0	0	0	0	0	0	0	0	3	2	1	1	1	1	6	1	1	1	-	-	0	2	0	1	6	3	0	0	-	-	0	0	0	0	0	0	1	0	0	0	0	0	0	0	0	0	0	0	0
Dwelling 82	0	0	0	0	0	0	0	0	1	0	2	2	0	0	1	1	0	0	0	1	0	0	3	4	0	0	1	0	0	0	-	-	0	0	0	1	0	0	0	0	0	0	0	0	0	0	0	0	0
Dwelling 83	0	0	0	0	0	0	0	0	0	0	1	2	1	1	0	1	1	1	0	0	1	1	1	0	0	1	0	0	1	2	2	0	0	0	3	3	1	1	2	1	0	0	0	0	0	0	0	0	0
Dwelling 84	0	0	0	1	0	0	0	0	1	1	1	0	3	0	1	1	0	0	0	0	0	2	0	0	0	0	0	0	0	0	0	0	0	0	0	1	0	0	1	1	0	0	0	0	0	0	0	0	0
Dwelling 85	1	0	0	0	1	0	5	1	0	1	0	0	0	1	2	1	0	0	0	0	0	0	0	1	0	1	0	0	0	0	0	0	0	0	3	2	0	0	1	0	0	0	0	0	0	0	0	0	0
Dwelling 86	0	0	0	1	0	0	0	1	0	1	4	3	0	0	-	-	0	0	0	0	0	1	0	0	0	0	0	0	0	2	0	0	0	0	4	2	0	2	0	0	0	0	0	0	0	0	0	0	0
Dwelling 87	0	0	0	0	0	0	0	0	2	1	0	0	0	0	0	0	0	2	-	-	0	0	0	0	1	2	0	0	0	0	0	0	1	1	0	0	0	0	0	0	0	0	0	0	0	0	0	0	0
Dwelling 88	0	0	0	0	1	1	0	0	0	0	1	3	1	0	0	0	0	0	-	-	-	-	2	1	2	0	0	0	0	0	0	0	0	0	0	0	0	0	0	0	0	0	0	0	0	0	0	0	0
Dwelling 89	0	0	0	0	1	1	0	0	0	0	0	0	0	0	-	-	0	0	1	0	1	1	0	4	0	0	1	0	0	0	0	0	1	1	0	0	0	0	0	0	0	0	0	0	0	0	0	0	0
Dwelling 90	0	0	0	0	-	-	0	0	0	0	0	0	0	1	2	0	0	2	0	0	0	2	0	0	0	0	0	0	1	0	0	0	1	0	0	0	-	-	0	0	0	0	0	0	0	0	0	0	0
Dwelling 91	0	0	0	0	0	0	0	0	0	2	0	0	1	2	0	0	1	0	1	1	1	4	0	1	0	2	1	1	0	0	-	-	0	0	-	-	1	1	-	-	0	0	0	0	-	-	-	-	0
Dwelling 92	0	0	0	0	0	0	0	0	0	0	0	0	0	0	0	2	0	1	0	0	0	0	-	-	0	0	0	1	0	0	0	0	1	1	0	0	1	1	1	0	0	0	6	2	0	0	0	0	0
Dwelling 93	0	0	0	0	0	0	0	0	0	0	0	0	0	0	0	1	0	0	0	0	0	0	-	-	0	1	0	0	2	1	0	0	0	0	0	0	-	-	-	-	0	0	0	0	0	0	0	0	0
Dwelling 94	0	0	0	0	0	0	0	0	0	0	0	0	0	0	0	0	0	0	-	-	0	1	0	1	1	2	0	0	0	2	0	2	0	0	-	-	1	2	0	0	1	3	0	0	0	0	0	0	0
Dwelling 95	0	0	0	0	0	0	0	0	0	0	0	0	2	0	-	-	0	0	-	-	-	-	-	-	0	0	0	0	0	0	0	0	-	-	-	-	-	-	2	0	7	7	0	0	-	-	-	-	-
Dwelling 96	0	0	0	0	0	0	0	0	0	0	2	3	0	0	-	-	0	0	-	-	0	0	-	-	0	0	0	0	0	0	0	0	0	0	0	0	0	0	1	1	0	0	0	0	0	0	0	0	0
Dwelling 97	0	0	0	0	0	0	0	0	0	0	0	0	0	0	0	0	-	-	0	1	0	0	0	0	0	0	0	0	0	0	0	0	0	0	-	-	0	0	0	0	0	0	0	0	0	0	0	0	0
Dwelling 98	0	0	0	0	0	0	0	0	0	0	3	5	0	0	1	0	1	0	0	0	0	0	0	0	0	0	0	0	0	0	-	-	0	4	-	-	-	-	0	0	0	0	0	0	0	0	0	0	0
Dwelling 99	0	0	0	0	0	0	0	0	0	0	0	0	-	-	-	-	0	0	0	1	1	0	0	0	0	0	1	1	0	0	0	0	0	0	-	-	0	0	0	0	0	0	0	0	0	0	0	0	0
Dwelling 100	0	0	0	0	0	0	0	0	0	0	0	0	0	0	0	0	0	0	-	-	0	0	0	1	0	0	0	0	0	0	0	0	3	2	0	0	0	0	-	-	0	0	0	0	0	0	-	-	0
[truncated: 127 more columns]

## Sheet: Culex emergence
Culex spp.	Feb14								Mar14								Apr14								May14								Jun14								Jul14								Ago14
	Survey1				Survey2				Survey1				Survey2				Survey1				Survey2				Survey1				Survey2				Survey1				Survey2				Survey1				Survey2				Survey1
	SBS1		SBS2		SBS1		SBS2		SBS1		SBS2		SBS1		SBS2		SBS1		SBS2		SBS1		SBS2		SBS1		SBS2		SBS1		SBS2		SBS1		SBS2		SBS1		SBS2		SBS1		SBS2		SBS1		SBS2		SBS1
	♂	♀	♂	♀	♂	♀	♂	♀	♂	♀	♂	♀	♂	♀	♂	♀	♂	♀	♂	♀	♂	♀	♂	♀	♂	♀	♂	♀	♂	♀	♂	♀	♂	♀	♂	♀	♂	♀	♂	♀	♂	♀	♂	♀	♂	♀	♂	♀	♂
Dwelling 1	0	0	0	0	0	0	0	0	0	0	0	0	0	0	0	0	0	0	0	0	0	0	0	0	0	0	0	0	0	0	0	0	0	0	0	0	-	-	-	-	0	0	0	0	0	0	0	0	0
Dwelling 2	0	0	0	0	-	-	-	-	0	0	0	0	-	-	0	0	-	-	-	-	0	0	0	0	0	0	0	0	0	0	0	0	0	0	-	-	0	0	0	0	0	0	0	0	0	0	0	0	0
Dwelling 3	0	0	0	0	0	0	0	0	0	0	0	0	0	0	0	0	0	0	0	0	0	0	0	0	0	0	0	0	0	0	0	0	0	0	0	0	0	0	-	-	0	0	0	0	0	0	0	0	0
Dwelling 4	0	1	0	0	0	0	0	0	0	0	0	0	0	0	0	0	0	0	0	0	0	0	0	0	0	0	0	0	0	0	0	0	0	0	0	0	-	-	0	0	0	0	0	0	0	0	0	0	-
Dwelling 5	0	0	0	0	0	0	0	0	0	0	0	0	0	0	0	0	0	0	0	0	0	0	0	0	0	0	0	0	0	0	0	0	0	0	0	0	0	0	0	0	0	0	0	0	0	0	0	0	0
Dwelling 6	0	0	0	0	0	0	0	0	0	0	-	-	0	0	0	0	-	-	0	0	0	0	0	0	0	0	0	0	0	0	0	0	0	0	0	0	0	0	0	0	0	0	0	0	-	-	0	0	-
Dwelling 7	0	0	0	0	0	0	0	0	0	0	0	0	0	0	0	0	0	0	-	-	0	0	0	0	0	0	0	0	0	0	0	0	0	0	0	0	0	0	0	0	0	0	0	0	0	0	0	0	0
Dwelling 8	0	0	0	0	0	0	0	0	0	0	0	0	0	0	0	0	0	0	0	0	0	0	0	2	0	0	0	0	0	0	0	0	0	0	0	0	0	0	0	0	0	0	0	0	-	-	-	-	0
Dwelling 9	0	0	0	0	0	0	0	0	0	0	0	0	0	0	0	0	-	-	-	-	0	0	0	0	0	0	0	0	0	0	0	0	0	0	0	0	0	0	0	0	0	0	0	0	0	0	-	-	0
Dwelling 10	0	0	0	0	0	1	0	0	0	0	0	0	0	0	0	0	0	0	0	0	0	0	0	0	0	0	0	0	0	0	0	0	0	0	0	0	0	0	0	0	0	0	0	0	0	0	0	0	0
Dwelling 11	0	0	0	0	0	0	0	0	0	0	0	0	0	0	0	0	0	0	0	0	0	0	0	0	0	0	0	0	0	0	0	0	0	0	0	0	0	0	-	-	0	0	0	0	0	0	0	0	0
Dwelling 12	0	0	0	0	0	0	0	0	0	0	0	0	0	0	0	0	0	0	0	0	0	0	0	0	0	0	0	0	0	0	0	0	0	0	0	0	0	0	-	-	0	0	0	0	0	0	0	0	0
Dwelling 13	0	0	0	0	0	0	0	0	0	0	0	0	0	0	0	0	0	0	0	0	0	1	0	0	0	0	0	0	0	0	0	0	0	0	0	0	0	0	0	0	0	0	0	0	0	0	0	0	0
Dwelling 14	0	0	0	0	0	0	0	0	0	0	0	0	0	0	0	0	0	0	0	0	0	0	0	0	0	0	0	0	0	0	0	0	0	0	0	0	-	-	-	-	0	0	0	0	0	0	0	0	0
Dwelling 15	0	0	0	0	0	0	0	0	0	0	0	0	-	-	0	0	0	0	0	0	0	0	0	0	0	0	0	0	0	0	0	0	0	0	0	0	0	0	0	0	0	0	0	0	-	-	-	-	0
Dwelling 16	0	0	0	0	0	0	-	-	0	0	0	0	0	0	0	0	0	0	0	0	0	0	0	0	0	0	0	0	0	0	0	0	0	0	0	0	0	0	0	0	0	0	0	0	0	0	0	0	0
Dwelling 17	0	0	0	0	0	0	0	0	0	0	0	0	0	0	0	0	0	0	0	0	0	0	0	0	0	0	0	0	0	0	0	0	0	0	0	0	-	-	0	0	0	0	0	0	0	0	0	0	0
Dwelling 18	0	0	0	0	-	-	0	0	0	0	0	0	0	0	0	0	0	0	0	0	-	-	0	0	0	0	0	0	0	0	0	0	0	0	0	0	0	0	0	0	0	0	0	0	-	-	-	-	0
Dwelling 19	0	0	0	0	0	0	-	-	0	0	0	0	0	0	0	0	0	0	0	0	0	0	0	0	0	0	0	0	0	0	0	0	0	0	0	0	0	0	0	0	0	0	0	0	0	0	0	0	0
Dwelling 20	0	0	0	0	-	-	0	0	0	0	0	0	0	0	0	0	0	0	0	0	0	0	0	0	0	0	0	0	0	0	0	0	0	0	0	0	-	-	-	-	0	0	0	0	0	0	0	0	0
Dwelling 21	0	0	0	0	0	0	0	0	0	0	0	0	0	0	0	0	0	0	0	0	0	0	0	0	0	0	0	0	0	0	0	0	0	0	0	0	0	0	0	0	0	0	0	0	0	0	0	0	-
Dwelling 22	0	0	0	0	0	0	0	0	0	0	0	0	0	0	0	0	0	0	0	0	0	0	0	0	0	0	0	0	0	0	0	0	0	0	0	0	0	0	-	-	0	0	0	0	0	0	0	0	0
Dwelling 23	0	0	0	0	0	0	0	0	0	0	0	0	0	0	0	0	0	0	0	0	0	0	0	0	0	0	0	0	0	0	0	0	0	0	0	0	0	0	-	-	0	0	0	0	-	-	-	-	0
Dwelling 24	0	0	0	0	0	0	0	0	-	-	0	0	0	0	0	0	0	0	0	0	-	-	0	0	0	0	0	0	0	0	0	0	-	-	-	-	0	0	0	0	0	0	0	0	-	-	-	-	0
Dwelling 25	0	0	0	0	0	0	0	0	0	0	0	0	0	0	0	0	0	0	0	0	-	-	0	0	0	0	0	0	0	0	0	0	0	0	0	0	0	0	0	0	0	0	0	0	0	0	0	0	0
Dwelling 26	0	0	0	0	0	0	0	0	0	0	0	0	0	0	0	0	0	0	0	0	0	0	0	0	0	0	0	0	0	0	0	0	0	0	0	0	0	0	0	0	0	0	0	0	0	0	0	0	0
Dwelling 27	0	0	0	0	0	0	0	0	0	0	0	0	0	0	0	0	0	0	-	-	0	0	-	-	0	0	0	0	0	0	0	0	0	0	0	0	0	0	0	0	0	0	0	0	0	0	0	0	0
Dwelling 28	0	0	0	0	0	0	0	0	0	0	0	0	0	0	0	0	0	0	0	0	0	0	0	0	0	0	0	0	0	0	0	0	0	0	0	0	0	0	0	0	0	0	0	0	0	0	0	0	0
Dwelling 29	0	0	0	0	0	0	0	0	0	0	0	2	0	0	0	0	0	0	0	0	0	0	0	0	0	0	0	0	0	0	0	0	0	0	0	0	0	0	0	0	0	0	0	0	0	0	0	0	0
Dwelling 30	0	0	0	0	0	0	0	0	0	0	0	0	0	0	0	0	0	0	0	0	0	0	0	0	0	0	0	0	0	0	0	0	-	-	0	0	0	0	0	0	0	0	0	0	-	-	0	0	0
Dwelling 31	-	-	0	0	0	0	1	0	0	0	0	0	0	0	0	0	0	0	0	0	0	0	0	0	0	0	0	0	0	0	0	0	0	0	0	0	0	0	0	0	0	0	0	0	0	0	0	0	0
Dwelling 32	0	0	0	0	0	0	0	0	0	0	0	0	0	0	0	0	0	0	0	0	0	0	0	0	0	0	0	0	0	0	0	0	0	0	0	0	0	0	0	0	0	0	0	0	0	0	0	0	0
Dwelling 33	0	0	0	0	0	0	0	0	0	0	0	0	0	0	0	0	0	0	0	0	0	0	0	0	0	0	0	0	0	0	0	0	0	0	0	0	0	0	0	0	0	0	0	0	0	0	0	0	-
Dwelling 34	0	0	0	0	0	0	0	0	0	0	0	0	0	0	0	0	0	0	0	0	0	0	0	0	0	0	0	0	-	-	0	0	0	0	0	0	0	0	0	0	0	0	0	0	0	0	0	0	0
Dwelling 35	0	0	0	0	0	0	0	0	0	0	0	0	0	0	0	0	0	0	0	0	0	0	0	0	0	0	0	0	0	0	0	0	0	0	0	0	-	-	0	0	0	0	0	0	0	0	0	0	0
Dwelling 36	0	0	0	0	0	0	0	0	0	0	0	0	0	0	0	0	0	0	0	0	0	0	0	0	0	0	0	0	0	0	0	0	0	0	0	0	0	0	-	-	0	0	0	0	0	0	0	0	0
Dwelling 37	0	0	0	0	0	0	0	0	0	0	0	0	0	0	0	0	0	0	0	0	-	-	0	0	0	0	0	0	0	0	0	0	0	0	0	0	-	-	0	0	0	0	0	0	0	0	0	0	0
Dwelling 38	0	0	0	0	0	0	0	2	0	0	0	0	0	0	0	0	0	0	0	0	0	0	0	0	0	0	0	0	0	0	0	0	0	0	0	0	0	0	0	0	0	0	0	0	0	0	0	0	0
Dwelling 39	0	0	0	0	0	0	0	0	0	0	0	0	0	0	0	0	0	0	0	0	0	0	0	0	0	0	0	0	0	0	0	0	0	0	0	0	0	0	-	-	0	0	0	0	0	0	0	0	0
Dwelling 40	0	0	0	0	0	0	0	0	0	0	0	0	0	0	0	0	0	0	0	0	0	0	0	0	0	0	0	0	-	-	0	0	0	0	0	0	-	-	0	0	0	0	0	0	0	0	0	0	0
Dwelling 41	0	0	0	0	0	0	0	0	0	0	0	0	0	0	0	0	0	0	0	0	0	0	0	0	0	0	0	0	0	0	0	0	0	0	0	0	0	0	0	0	0	0	0	0	0	0	0	0	0
Dwelling 42	0	0	0	0	-	-	-	-	0	0	0	0	0	0	-	-	-	-	0	0	0	0	0	0	0	0	0	0	0	0	0	0	-	-	0	0	-	-	0	0	0	0	0	0	0	0	0	0	0
Dwelling 43	0	0	0	0	1	0	0	0	1	0	0	0	0	1	0	0	0	0	0	0	0	0	0	0	0	0	0	0	0	0	0	0	-	-	-	-	-	-	0	0	0	0	0	0	0	0	0	0	0
Dwelling 44	0	0	0	0	0	0	-	-	0	0	0	0	0	0	0	0	0	0	0	0	0	0	0	0	0	0	0	0	0	0	0	0	0	0	0	0	-	-	-	-	0	0	0	0	0	0	0	0	0
Dwelling 45	0	0	0	0	0	0	0	0	0	0	-	-	0	1	0	0	0	0	0	0	0	0	0	0	0	0	0	0	-	-	0	0	0	0	0	0	0	0	0	0	0	0	0	0	0	0	0	0	-
Dwelling 46	0	0	0	0	0	0	0	0	0	0	0	0	0	0	-	-	0	0	0	0	0	0	0	0	0	0	0	0	0	0	0	0	0	0	0	0	0	0	0	0	0	0	0	0	0	0	0	0	0
Dwelling 47	0	0	0	0	0	0	0	0	-	-	-	-	0	0	0	0	0	0	0	0	0	0	0	1	0	0	0	0	-	-	0	0	0	0	-	-	0	0	-	-	-	-	0	0	0	0	0	0	-
Dwelling 48	0	0	0	0	0	0	0	0	0	0	0	0	0	0	0	0	0	0	0	0	0	0	0	0	0	0	0	0	0	0	0	0	0	0	0	0	0	0	0	0	0	0	0	0	0	0	0	0	0
Dwelling 49	0	0	0	0	-	-	0	0	0	1	0	0	0	0	0	0	0	0	0	0	0	0	0	0	0	0	0	0	0	0	0	0	0	0	-	-	0	0	0	0	0	0	0	0	0	0	0	0	0
Dwelling 50	0	0	0	0	0	0	0	0	0	0	0	0	0	0	0	0	0	0	0	0	0	0	0	0	0	0	0	0	0	0	0	0	0	0	0	0	-	-	0	0	0	0	0	0	0	0	0	0	0
Dwelling 51	0	0	0	0	0	0	0	0	0	0	0	0	0	0	0	0	0	0	0	0	0	0	0	0	0	0	0	0	0	0	0	0	0	0	0	0	0	0	0	0	0	0	0	0	0	0	0	0	0
Dwelling 52	0	0	0	0	0	0	0	0	-	-	0	0	0	0	0	0	0	0	0	0	0	0	0	0	0	0	0	0	0	0	0	0	0	0	0	0	0	0	0	0	0	0	0	0	0	0	0	0	0
Dwelling 53	-	-	-	-	-	-	0	0	0	0	0	0	0	0	-	-	0	0	0	0	0	0	0	0	0	0	0	0	0	0	0	0	0	0	0	0	0	0	0	0	0	0	0	0	0	0	0	0	0
Dwelling 54	0	0	0	0	0	0	0	0	-	-	0	0	0	0	0	0	0	0	0	0	0	0	0	0	0	0	0	0	0	0	0	0	0	0	0	0	0	0	0	0	0	0	0	0	0	0	0	0	0
Dwelling 55	0	0	0	0	0	0	2	1	0	0	0	0	0	0	0	0	0	0	0	0	0	0	0	0	0	0	0	0	0	0	0	0	0	0	0	0	0	0	0	0	0	0	0	0	0	0	0	0	0
Dwelling 56	0	0	0	0	0	0	0	0	0	0	0	0	0	0	0	0	0	0	0	0	0	0	0	0	0	0	0	0	0	0	0	0	0	0	0	0	0	0	-	-	0	0	0	0	0	0	0	0	0
Dwelling 57	0	0	0	0	0	0	0	0	0	0	0	0	0	0	0	0	0	0	0	0	0	0	0	0	0	0	0	0	0	0	-	-	0	0	0	0	0	0	0	0	0	0	0	0	0	0	0	0	0
Dwelling 58	0	0	0	0	0	0	0	0	0	0	0	0	0	0	0	0	0	0	0	0	0	0	0	0	0	0	0	0	0	0	0	0	0	0	0	0	-	-	0	0	0	0	0	0	0	0	0	0	0
Dwelling 59	0	0	0	0	0	0	0	0	0	0	0	0	0	0	0	0	0	0	0	0	-	-	0	0	0	0	0	0	0	0	0	0	0	0	0	0	0	0	0	0	0	0	0	0	0	0	0	0	0
Dwelling 60	0	0	0	0	0	0	0	0	0	0	0	0	0	0	0	0	0	0	0	0	0	0	0	0	0	0	0	0	0	0	-	-	0	0	0	0	0	0	0	0	0	0	0	0	-	-	0	0	0
Dwelling 61	0	0	0	0	0	0	0	0	0	0	0	0	0	0	0	0	0	0	0	0	0	0	0	0	0	0	0	0	-	-	0	0	0	0	0	0	0	0	0	0	-	-	0	0	0	0	0	0	0
Dwelling 62	0	0	0	0	0	0	0	0	0	0	0	0	0	0	0	0	0	0	0	0	0	0	0	0	0	0	0	0	0	0	0	0	0	0	0	0	0	0	0	0	0	0	0	0	0	0	0	0	0
Dwelling 63	0	0	0	0	0	0	0	0	0	0	0	0	0	0	0	0	0	0	0	0	0	0	0	0	0	0	0	0	0	0	0	0	0	0	0	0	0	0	0	0	0	0	0	0	0	0	-	-	0
Dwelling 64	0	0	0	0	0	0	0	0	0	0	0	0	0	0	0	0	0	0	0	0	0	0	0	0	0	0	0	0	0	0	0	0	0	0	0	0	0	0	0	0	0	0	0	0	0	0	0	0	0
Dwelling 65	-	-	-	-	0	0	0	0	0	0	0	0	0	0	0	0	0	0	0	0	0	0	0	0	0	0	0	0	0	0	0	0	0	0	0	0	0	0	0	0	0	0	0	0	0	0	0	0	0
Dwelling 66	0	0	0	0	-	-	0	0	0	0	0	0	0	0	0	0	0	0	0	0	0	0	0	0	0	0	0	0	0	0	0	0	0	0	0	0	0	0	-	-	0	0	0	0	0	0	0	0	-
Dwelling 67	0	0	0	0	0	0	0	0	0	0	0	0	0	0	0	0	0	0	0	0	0	0	0	0	0	0	0	0	0	0	0	0	0	0	0	0	0	0	0	0	0	0	-	-	0	0	0	0	0
Dwelling 68	0	0	0	0	0	0	0	0	0	0	0	0	0	0	0	0	0	0	0	0	0	0	0	0	0	0	0	0	0	0	0	0	0	0	0	0	0	0	0	0	0	0	0	0	0	0	0	0	0
Dwelling 69	0	0	-	-	0	0	0	0	0	0	0	0	0	0	-	-	0	0	0	0	0	0	0	0	0	0	0	0	0	0	0	0	0	0	0	0	0	0	0	0	0	0	0	0	0	0	0	0	0
Dwelling 70	0	0	0	0	0	0	0	0	0	0	0	0	0	0	0	0	0	0	0	0	0	0	0	0	0	0	0	0	0	0	0	0	-	-	0	0	0	0	0	0	0	0	0	0	0	0	0	0	0
Dwelling 71	0	0	0	0	0	0	0	0	0	0	0	0	-	-	-	-	-	-	-	-	0	0	-	-	0	0	0	0	0	0	0	0	0	0	0	0	0	0	0	0	0	0	0	0	0	0	0	0	0
Dwelling 72	0	0	0	0	0	0	0	0	0	0	0	0	0	0	0	0	0	0	0	0	0	0	0	0	0	0	0	0	0	0	0	0	0	0	0	0	0	0	0	0	0	0	0	0	0	0	0	0	0
Dwelling 73	0	0	0	0	0	0	0	0	0	0	0	0	0	0	0	0	0	0	0	0	0	0	0	0	0	0	0	0	0	0	0	0	0	0	0	0	0	0	0	0	0	0	0	0	0	0	0	0	-
Dwelling 74	0	0	0	0	0	0	0	0	0	0	0	0	0	0	0	0	0	0	0	0	-	-	0	0	0	0	0	0	-	-	0	0	0	0	-	-	0	0	-	-	0	0	0	0	0	0	0	0	0
Dwelling 75	0	0	0	0	0	0	0	0	0	0	0	0	0	0	0	0	0	0	0	0	0	0	0	0	0	0	0	0	0	0	0	0	0	0	0	0	0	0	0	0	0	0	0	0	0	0	0	0	0
Dwelling 76	0	0	0	0	0	0	0	0	0	0	0	0	0	0	0	0	0	0	0	0	0	0	0	0	0	0	0	0	-	-	0	0	0	0	0	0	0	0	0	0	0	0	0	0	0	0	-	-	0
Dwelling 77	0	0	0	0	0	0	0	0	0	0	0	0	0	0	0	0	0	0	0	0	0	0	0	0	0	0	0	0	0	0	0	0	0	0	0	0	0	0	0	0	0	0	0	0	-	-	0	0	0
Dwelling 78	0	0	0	0	0	0	0	0	0	0	0	0	0	0	0	0	0	0	0	0	0	0	0	0	0	0	0	0	0	0	0	0	0	0	0	0	0	0	0	0	0	0	0	0	0	0	0	0	0
Dwelling 79	0	0	0	0	0	0	0	0	0	0	0	0	0	0	-	-	-	-	0	0	0	0	0	0	0	0	0	0	0	0	0	0	0	0	0	0	0	0	-	-	0	0	0	0	0	0	0	0	0
Dwelling 80	0	0	0	0	0	0	0	0	0	0	0	0	-	-	0	0	0	0	0	0	0	0	0	0	0	0	0	0	0	0	0	0	0	0	0	0	0	0	0	0	0	0	0	0	-	-	-	-	0
Dwelling 81	0	0	0	0	0	0	0	0	0	0	0	0	0	0	0	0	0	0	-	-	0	0	0	0	0	0	0	0	-	-	0	0	0	0	0	0	0	0	0	0	0	0	0	0	0	0	0	0	0
Dwelling 82	0	0	0	0	0	0	0	0	0	0	0	0	0	0	0	0	0	0	0	0	0	0	0	0	0	0	0	0	0	0	-	-	0	0	0	0	0	0	0	0	0	0	0	0	0	0	0	0	0
Dwelling 83	0	0	0	0	0	0	0	0	0	0	0	0	0	0	0	0	0	0	0	0	0	0	0	0	0	0	0	0	0	0	0	0	0	0	0	0	0	0	0	0	0	0	0	0	0	0	0	0	0
Dwelling 84	0	0	0	0	0	0	0	0	0	0	0	0	0	0	0	0	0	0	0	0	0	0	0	0	0	0	0	0	0	0	0	0	0	0	0	0	0	0	0	0	0	0	0	0	0	0	0	0	0
Dwelling 85	0	0	0	0	0	0	0	0	0	0	0	0	0	0	0	0	0	0	0	0	0	0	0	0	0	0	0	0	0	0	0	0	0	0	0	0	0	0	0	0	0	0	0	0	0	0	0	0	0
Dwelling 86	0	0	0	0	0	0	0	0	0	0	0	0	0	0	-	-	0	0	0	0	0	0	0	0	0	0	0	0	0	0	0	0	0	0	0	0	0	0	0	0	0	0	0	0	0	0	0	0	0
Dwelling 87	0	0	0	0	0	0	0	0	0	0	0	0	0	0	0	0	0	0	-	-	0	0	0	0	0	0	0	0	0	0	0	0	0	0	0	0	0	0	0	0	0	0	0	0	0	0	0	0	0
Dwelling 88	0	0	0	0	0	0	0	0	0	0	0	0	0	0	0	0	0	0	-	-	-	-	0	0	0	0	0	0	0	0	0	0	0	0	0	0	0	0	0	0	0	0	0	0	0	0	0	0	0
Dwelling 89	0	0	0	0	0	0	0	0	0	0	0	0	0	0	-	-	0	0	0	0	0	0	0	0	0	0	0	0	0	0	0	0	0	0	0	0	0	0	0	0	0	0	0	0	0	0	0	0	0
Dwelling 90	0	0	0	0	-	-	0	0	0	0	0	0	0	0	0	0	0	0	0	0	0	0	0	0	0	0	0	0	0	0	0	0	0	0	0	0	-	-	0	0	0	0	0	0	0	0	0	0	0
Dwelling 91	0	0	0	0	0	0	0	0	0	0	0	0	0	0	0	0	0	0	0	0	0	0	0	0	0	0	0	0	0	0	-	-	0	0	-	-	0	0	-	-	0	0	0	0	-	-	-	-	0
Dwelling 92	0	0	0	0	0	0	0	0	0	0	0	0	0	0	0	0	0	0	0	0	0	0	-	-	0	0	0	0	0	0	0	0	0	0	0	0	0	0	0	0	0	0	0	0	0	0	0	0	0
Dwelling 93	0	0	0	0	0	0	0	0	0	0	0	0	0	0	0	0	0	0	0	0	0	0	-	-	0	0	0	0	0	0	0	0	0	0	0	0	-	-	-	-	0	0	0	0	0	0	0	0	0
Dwelling 94	0	0	0	0	0	0	0	0	0	0	0	0	0	0	0	0	0	0	-	-	0	0	0	0	0	0	0	0	0	0	0	0	0	0	-	-	0	0	0	0	0	0	0	0	0	0	0	0	0
Dwelling 95	0	0	0	0	0	0	0	0	0	0	0	0	0	0	-	-	0	0	-	-	-	-	-	-	0	0	0	0	0	0	0	0	-	-	-	-	-	-	0	0	0	0	0	0	-	-	-	-	-
Dwelling 96	0	0	0	0	0	0	0	0	0	0	0	0	0	0	-	-	0	0	-	-	0	0	-	-	0	0	0	0	0	0	0	0	0	0	0	0	0	0	0	0	0	0	0	0	0	0	0	0	0
Dwelling 97	0	0	0	0	0	0	0	0	0	0	0	0	0	0	0	0	-	-	0	0	0	0	0	0	0	0	0	0	0	0	0	0	0	0	-	-	0	0	0	0	0	0	0	0	0	0	0	0	0
Dwelling 98	0	0	0	0	0	0	0	0	0	0	0	0	0	0	0	0	0	0	0	0	0	0	0	0	0	0	0	0	0	0	-	-	0	0	-	-	-	-	0	0	0	0	0	0	0	0	0	0	0
Dwelling 99	0	0	0	0	0	0	0	0	0	0	0	0	-	-	-	-	0	0	0	0	0	0	0	0	0	0	0	0	0	0	0	0	0	0	-	-	0	0	0	0	0	0	0	0	0	0	0	0	0
Dwelling 100	0	0	0	0	0	0	0	0	0	0	0	0	0	0	0	0	0	0	-	-	0	0	0	0	0	0	0	0	0	0	0	0	0	0	0	0	0	0	-	-	0	0	0	0	0	0	-	-	0
[truncated: 127 more columns]

## Sheet: Limatus emergence
Limatus spp.	Feb14								Mar14								Apr14								May14								Jun14								Jul14								Ago14
	Survey1				Survey2				Survey1				Survey2				Survey1				Survey2				Survey1				Survey2				Survey1				Survey2				Survey1				Survey2				Survey1
	SBS1		SBS2		SBS1		SBS2		SBS1		SBS2		SBS1		SBS2		SBS1		SBS2		SBS1		SBS2		SBS1		SBS2		SBS1		SBS2		SBS1		SBS2		SBS1		SBS2		SBS1		SBS2		SBS1		SBS2		SBS1
	♂	♀	♂	♀	♂	♀	♂	♀	♂	♀	♂	♀	♂	♀	♂	♀	♂	♀	♂	♀	♂	♀	♂	♀	♂	♀	♂	♀	♂	♀	♂	♀	♂	♀	♂	♀	♂	♀	♂	♀	♂	♀	♂	♀	♂	♀	♂	♀	♂
Dwelling 1	0	0	0	0	0	0	0	0	0	0	0	0	0	0	0	0	0	0	2	2	0	0	0	2	0	0	0	0	0	0	0	0	0	1	0	0	-	-	-	-	0	0	0	0	0	0	0	0	0
Dwelling 2	0	0	0	0	-	-	-	-	0	0	0	0	-	-	0	0	-	-	-	-	0	0	0	0	0	1	0	0	0	2	0	0	0	0	-	-	0	0	0	0	1	0	0	0	0	0	0	0	0
Dwelling 3	0	0	0	0	0	0	0	0	0	0	0	0	0	0	0	0	0	3	0	0	0	0	0	0	0	0	0	1	0	0	0	0	0	0	0	0	0	0	-	-	0	0	0	0	0	0	0	0	0
Dwelling 4	0	0	0	0	0	0	0	0	0	0	0	0	0	0	0	0	0	0	0	0	0	0	0	0	0	2	0	1	1	0	1	1	0	0	0	0	-	-	0	0	0	0	0	1	0	3	0	0	-
Dwelling 5	0	0	0	0	0	0	0	0	0	0	0	0	0	0	0	0	0	0	0	0	0	0	0	0	0	0	0	0	0	0	0	0	0	0	0	0	0	0	0	0	0	2	0	0	0	0	0	0	0
Dwelling 6	0	0	0	0	0	0	0	0	0	0	-	-	0	0	0	0	-	-	0	0	0	2	0	0	0	1	0	0	0	0	0	0	0	0	0	0	0	0	0	0	0	0	0	0	-	-	0	0	-
Dwelling 7	0	0	0	0	0	0	0	0	0	0	0	3	0	0	0	0	0	0	-	-	0	0	0	0	0	0	0	0	0	0	0	0	0	0	0	0	1	5	0	0	0	0	0	0	0	0	0	1	0
Dwelling 8	0	0	0	0	0	0	0	0	0	0	0	0	0	0	0	0	0	0	0	0	0	0	0	0	0	0	0	0	0	0	0	0	0	0	0	2	0	0	0	0	0	0	0	0	-	-	-	-	0
Dwelling 9	0	0	0	0	0	0	0	0	0	0	0	0	0	0	0	0	-	-	-	-	0	1	0	0	0	0	0	3	0	0	0	0	0	0	0	1	0	0	0	0	0	0	0	0	0	0	-	-	0
Dwelling 10	0	0	0	0	0	2	0	0	0	0	0	0	0	1	0	0	0	0	0	0	0	0	1	1	0	0	1	2	2	0	0	5	0	0	0	0	0	0	0	0	0	0	0	0	0	0	0	0	0
Dwelling 11	0	0	0	0	0	0	0	0	0	0	0	0	0	0	0	0	2	0	0	0	0	4	0	0	0	0	0	1	0	0	0	0	0	0	0	0	0	0	-	-	0	0	0	0	0	0	0	0	0
Dwelling 12	0	0	0	1	0	0	0	7	0	0	0	0	0	0	0	0	0	0	1	0	4	4	0	0	0	2	0	2	0	0	1	0	0	0	0	0	0	0	-	-	0	0	0	0	0	0	0	0	0
Dwelling 13	0	0	0	1	0	0	0	0	0	0	0	0	0	0	0	0	0	0	0	0	0	0	0	0	1	4	1	2	0	0	0	0	1	0	0	0	0	0	0	13	0	0	0	0	0	0	0	0	0
Dwelling 14	0	0	0	0	0	0	0	0	0	1	0	0	0	0	0	0	0	0	0	0	0	0	0	0	0	3	0	3	0	0	0	0	0	0	0	0	-	-	-	-	0	0	0	0	0	0	0	0	0
Dwelling 15	0	0	0	5	0	0	0	2	0	0	0	0	-	-	0	0	0	0	0	0	0	0	0	2	2	2	0	0	0	5	0	0	0	0	0	0	1	3	0	4	0	0	0	0	-	-	-	-	0
Dwelling 16	0	0	0	0	0	0	-	-	0	0	0	0	0	0	0	0	0	0	0	0	0	0	0	0	0	1	0	1	0	0	0	0	0	0	0	0	0	0	0	0	0	0	0	0	0	0	0	0	0
Dwelling 17	0	0	0	0	0	0	0	0	0	0	0	0	0	0	0	0	0	0	0	0	0	3	0	0	1	1	0	3	0	0	0	0	0	0	0	2	-	-	0	0	0	0	0	0	0	0	0	0	0
Dwelling 18	0	0	0	0	-	-	0	0	0	0	0	1	0	0	0	0	0	0	0	0	-	-	0	0	0	1	2	0	0	0	0	0	0	0	0	0	0	0	0	0	0	0	0	0	-	-	-	-	0
Dwelling 19	0	0	0	0	0	0	-	-	0	0	0	0	4	0	0	0	0	0	0	0	0	0	0	0	1	0	0	0	0	0	0	0	0	0	0	0	0	0	0	0	0	0	0	0	0	0	0	2	0
Dwelling 20	0	0	0	2	-	-	0	0	0	1	0	0	0	0	0	0	0	0	0	0	0	1	0	0	1	2	2	3	0	0	0	0	0	0	0	1	-	-	-	-	0	0	0	0	0	0	1	0	0
Dwelling 21	0	1	0	0	0	7	0	0	0	1	0	0	4	2	0	0	0	0	0	0	0	4	0	11	0	0	0	0	0	0	0	0	0	0	0	0	0	0	0	1	0	0	0	1	0	0	0	0	-
Dwelling 22	0	0	0	1	0	0	0	0	0	0	0	0	0	0	0	1	0	0	0	0	0	0	0	0	0	0	0	4	0	0	0	0	0	1	1	0	0	1	-	-	0	0	0	0	0	0	0	0	0
Dwelling 23	0	0	0	0	0	0	0	0	0	1	0	0	0	0	4	2	0	3	0	1	0	0	1	1	1	0	0	0	0	0	0	0	0	0	0	0	0	0	-	-	0	0	0	0	-	-	-	-	0
Dwelling 24	0	0	0	0	0	0	0	0	-	-	0	0	0	0	0	0	0	0	0	0	-	-	0	0	0	1	0	2	0	0	0	0	-	-	-	-	0	0	0	0	0	0	0	0	-	-	-	-	0
Dwelling 25	0	0	0	0	0	0	0	6	0	0	0	0	0	0	0	0	0	0	0	0	-	-	0	0	2	1	0	0	0	0	0	1	0	0	0	0	0	1	0	3	0	0	0	0	0	0	0	0	0
Dwelling 26	0	0	0	0	0	0	0	0	0	0	0	0	0	0	0	0	0	0	0	0	0	0	0	0	0	1	0	1	0	0	0	1	0	0	0	0	0	0	0	0	0	0	0	0	0	0	0	0	0
Dwelling 27	0	0	0	0	0	0	0	0	0	0	0	0	0	0	0	0	0	0	-	-	0	5	-	-	0	0	0	1	0	0	0	0	0	0	0	0	0	0	0	0	0	0	0	1	0	0	0	0	0
Dwelling 28	0	0	0	0	0	1	0	0	0	0	0	0	0	0	0	0	0	0	0	0	0	9	0	0	0	1	1	1	0	0	0	3	0	0	0	0	0	0	0	0	0	0	0	0	0	0	0	0	0
Dwelling 29	0	0	0	0	0	0	0	0	0	0	0	1	0	0	0	0	0	0	0	0	0	0	0	0	0	0	1	1	0	0	0	0	0	0	0	0	0	0	0	0	0	0	0	0	0	0	0	0	0
Dwelling 30	0	0	0	0	0	0	0	0	0	0	0	0	0	0	0	0	0	0	0	0	0	0	0	0	2	0	1	0	0	0	0	0	-	-	0	0	0	0	0	0	0	0	0	0	-	-	0	0	0
Dwelling 31	-	-	0	0	0	0	0	3	0	0	0	0	0	0	0	0	4	5	0	6	0	1	0	1	0	2	0	0	0	0	0	0	0	1	0	0	0	4	0	0	0	0	0	0	0	0	0	0	0
Dwelling 32	0	1	1	1	0	0	0	0	0	0	0	0	0	2	0	0	0	0	0	6	0	0	0	0	0	1	3	0	0	0	0	3	0	0	0	0	0	0	0	0	0	0	0	0	0	0	0	0	0
Dwelling 33	0	0	0	5	0	0	0	1	0	0	0	0	0	2	0	0	0	0	0	1	0	0	0	0	0	0	1	0	0	0	0	0	0	0	0	0	0	0	0	0	0	0	0	1	0	0	0	0	-
Dwelling 34	0	0	0	0	0	3	0	0	0	0	0	1	0	0	3	1	0	0	0	0	0	0	0	1	0	0	0	1	-	-	0	0	0	0	0	0	0	0	0	0	0	0	0	0	0	0	0	0	0
Dwelling 35	0	0	0	0	0	0	0	0	0	0	0	0	0	0	0	4	0	1	0	0	0	7	0	0	0	1	1	1	0	2	0	1	0	0	0	0	-	-	0	0	0	0	0	0	0	0	0	0	0
Dwelling 36	0	0	0	1	0	2	0	0	0	0	0	0	0	2	0	0	0	0	0	0	0	0	0	1	0	0	0	2	0	0	0	0	0	0	0	0	0	0	-	-	0	0	0	0	0	0	0	0	0
Dwelling 37	0	0	0	0	0	0	0	0	0	0	0	0	0	5	0	0	0	0	0	0	-	-	0	0	0	1	1	2	2	3	0	1	0	0	0	0	-	-	0	0	0	0	0	0	0	0	0	0	0
Dwelling 38	0	15	0	0	0	5	0	2	0	3	0	2	3	2	1	0	0	0	0	0	0	0	0	6	0	1	1	5	0	0	0	0	0	0	0	0	0	0	0	0	0	0	0	0	0	0	0	0	0
Dwelling 39	0	0	0	5	0	0	0	0	0	0	0	0	0	0	3	2	0	0	0	0	0	2	0	12	2	1	1	0	0	0	0	0	0	0	0	0	0	0	-	-	0	0	0	0	0	0	0	0	0
Dwelling 40	0	0	0	0	0	0	0	0	0	0	0	0	0	0	0	0	0	0	0	0	0	0	0	0	0	0	2	0	-	-	5	2	0	0	0	0	-	-	0	0	0	0	0	0	0	0	0	0	0
Dwelling 41	0	0	0	0	0	0	0	0	0	0	0	0	0	0	0	0	0	0	0	0	0	0	0	0	0	0	1	2	0	0	0	2	0	0	0	0	0	0	0	0	0	0	0	0	0	0	0	0	0
Dwelling 42	0	0	0	0	-	-	-	-	0	2	0	0	0	0	-	-	-	-	0	0	0	0	0	0	0	0	0	0	0	6	0	0	-	-	0	0	-	-	0	0	0	0	0	0	0	0	0	0	0
Dwelling 43	0	5	0	0	2	3	0	2	0	1	0	0	0	0	0	0	0	0	4	0	0	0	0	0	2	1	1	0	0	0	0	0	-	-	-	-	-	-	0	7	0	0	0	0	0	0	0	0	0
Dwelling 44	0	0	0	0	0	0	-	-	0	0	0	0	0	0	0	0	0	0	0	0	0	0	0	5	2	0	0	2	2	3	0	0	0	0	0	2	-	-	-	-	0	0	0	0	0	0	0	0	0
Dwelling 45	0	0	0	0	0	0	0	3	0	0	-	-	0	0	1	3	0	0	0	0	0	3	0	2	0	1	0	0	-	-	0	0	0	0	0	0	0	0	0	0	0	0	0	0	0	0	0	0	-
Dwelling 46	0	0	0	0	0	0	0	0	0	0	0	0	0	0	-	-	0	0	0	0	0	0	0	1	0	1	1	2	0	0	0	0	0	0	0	0	0	0	0	0	0	0	0	0	0	1	0	0	0
Dwelling 47	0	0	0	0	0	0	0	0	-	-	-	-	0	0	0	0	0	0	1	0	0	1	0	11	0	0	1	1	-	-	0	0	0	0	-	-	0	0	-	-	-	-	0	0	0	0	0	0	-
Dwelling 48	0	0	0	0	0	0	0	0	1	0	0	0	0	0	0	0	0	0	0	0	0	0	0	0	0	0	0	2	0	0	0	0	0	0	0	0	0	0	0	0	0	0	0	0	0	0	0	15	0
Dwelling 49	0	0	0	0	-	-	0	11	0	1	0	0	0	0	0	1	0	0	0	0	0	1	0	0	0	0	0	1	0	0	0	0	0	0	-	-	0	0	0	0	0	0	0	0	0	0	0	0	0
Dwelling 50	0	0	0	0	0	0	0	0	0	1	0	0	0	0	0	1	0	0	0	0	0	0	0	0	0	5	0	2	0	0	1	1	0	0	0	0	-	-	0	0	0	0	0	0	0	0	0	0	0
Dwelling 51	0	0	0	0	0	0	0	0	0	0	0	0	0	0	0	0	0	0	0	0	0	0	0	0	0	0	1	0	0	0	0	1	0	0	0	0	0	0	0	0	0	0	0	0	0	0	0	0	0
Dwelling 52	0	0	0	0	0	0	0	0	-	-	0	0	0	0	0	0	0	0	0	0	0	0	0	0	1	0	0	0	0	0	0	2	0	1	0	0	0	0	0	0	0	0	0	0	0	0	0	0	0
Dwelling 53	-	-	-	-	-	-	0	0	0	0	0	0	0	0	-	-	0	0	0	0	0	0	0	0	0	0	0	0	0	0	0	0	0	0	0	0	0	0	0	0	0	0	0	0	0	0	0	0	0
Dwelling 54	0	0	0	0	0	0	0	0	-	-	0	0	0	0	0	0	0	0	0	0	0	0	0	0	0	0	0	0	0	0	0	3	0	0	0	2	0	0	0	0	0	0	0	0	0	0	0	0	0
Dwelling 55	0	0	0	0	0	0	0	1	0	0	0	0	0	0	0	0	0	0	0	1	0	0	0	0	0	0	0	0	0	3	0	0	0	0	0	0	0	0	0	0	0	0	0	0	0	0	0	0	0
Dwelling 56	0	0	0	0	0	0	0	1	0	0	0	0	0	0	3	1	0	0	0	0	0	0	0	0	0	0	0	1	0	0	0	0	0	0	0	0	0	0	-	-	0	0	0	0	0	0	0	0	0
Dwelling 57	0	0	0	0	0	0	0	0	0	0	0	0	0	0	0	0	0	0	0	0	0	0	0	0	0	0	0	0	0	0	-	-	0	1	0	0	0	0	0	0	0	0	0	0	0	0	0	0	0
Dwelling 58	0	0	0	0	0	0	0	0	0	0	0	0	0	0	0	0	0	0	0	0	0	0	0	0	0	0	0	0	0	0	0	0	0	0	0	0	-	-	0	0	0	0	0	0	0	0	0	0	0
Dwelling 59	0	0	0	0	0	0	0	0	0	0	0	0	0	0	0	0	0	0	0	0	-	-	0	0	0	0	0	0	0	0	0	0	0	0	0	0	0	0	0	0	0	0	0	0	0	0	0	0	0
Dwelling 60	0	0	0	0	0	0	0	0	0	0	0	0	0	0	0	0	0	0	0	0	0	0	0	0	0	0	0	0	0	0	-	-	0	0	0	0	0	0	0	0	0	0	0	0	-	-	0	0	0
Dwelling 61	0	0	0	0	0	0	0	0	0	0	0	0	0	0	0	0	0	0	0	0	0	0	0	0	0	0	0	0	-	-	0	0	0	0	0	0	0	0	0	0	-	-	0	0	0	0	0	0	0
Dwelling 62	0	0	0	0	0	0	0	0	0	0	0	0	0	0	0	0	0	0	0	0	0	0	0	0	0	2	0	0	0	0	0	1	0	1	0	0	0	0	0	0	0	0	0	0	0	0	0	0	0
Dwelling 63	0	0	0	0	0	0	0	0	0	0	0	0	0	0	0	0	0	0	0	1	0	0	0	0	0	0	0	0	0	0	0	0	0	0	0	0	0	0	0	0	0	0	0	0	0	0	-	-	0
Dwelling 64	0	0	0	0	0	0	0	0	0	0	0	0	0	0	0	0	0	0	0	0	0	0	0	0	0	0	0	0	1	0	0	1	0	0	0	0	0	0	0	0	0	0	0	0	0	0	0	0	0
Dwelling 65	-	-	-	-	0	0	0	0	0	0	0	0	0	0	0	0	0	0	1	0	0	0	0	0	0	0	0	0	0	1	1	2	0	0	0	0	0	0	0	0	0	0	0	0	0	0	0	0	0
Dwelling 66	0	0	0	0	-	-	0	0	0	0	0	0	0	0	0	0	0	0	0	0	0	0	0	0	0	0	0	0	0	1	0	1	0	0	0	0	0	1	-	-	0	0	0	0	0	0	0	0	-
Dwelling 67	0	0	0	0	0	0	0	0	0	0	0	0	0	0	0	0	0	0	0	0	0	0	0	0	0	0	0	0	1	0	0	1	0	0	0	0	0	0	0	0	0	0	-	-	0	0	0	0	0
Dwelling 68	0	0	1	0	0	0	0	0	0	0	0	0	0	0	0	0	0	0	0	0	0	0	0	0	0	0	0	0	0	0	0	3	0	0	0	0	0	0	0	0	0	0	0	0	0	0	0	0	0
Dwelling 69	0	0	-	-	0	0	0	0	0	0	0	0	0	0	-	-	0	0	0	0	0	0	0	0	0	0	0	0	0	1	0	1	0	0	0	0	0	0	0	0	0	0	0	0	0	0	0	0	0
Dwelling 70	0	0	0	0	0	0	0	0	0	0	0	0	0	0	0	0	0	0	0	0	0	0	0	0	1	0	0	0	0	1	0	0	-	-	0	0	0	0	0	0	0	0	0	0	0	0	0	0	0
Dwelling 71	0	0	0	0	0	0	0	0	0	0	0	0	-	-	-	-	-	-	-	-	0	1	-	-	0	0	0	0	0	1	0	0	0	0	0	0	0	3	0	0	0	0	0	0	0	0	0	0	0
Dwelling 72	0	0	0	0	0	0	0	0	0	0	0	0	0	0	0	0	0	0	0	0	0	0	0	0	0	0	0	0	0	0	0	0	0	0	0	0	0	0	0	0	0	0	0	0	0	0	0	0	0
Dwelling 73	0	0	0	0	0	0	0	0	0	0	0	0	0	0	0	0	0	0	0	0	0	0	0	0	0	1	0	0	0	3	0	0	0	1	0	0	0	0	0	0	0	0	0	0	0	0	0	0	-
Dwelling 74	0	0	0	0	0	0	0	0	0	0	0	0	0	0	0	0	0	0	0	0	-	-	0	0	0	0	0	0	-	-	0	0	0	0	-	-	0	0	-	-	0	0	0	0	0	0	0	0	0
Dwelling 75	0	0	0	0	0	0	0	0	0	0	0	0	1	0	0	0	0	0	0	0	0	0	0	0	1	2	0	2	0	0	0	0	0	0	0	0	0	0	0	0	0	0	0	0	0	0	0	0	0
Dwelling 76	0	0	0	0	0	0	0	0	0	0	0	0	0	0	0	0	0	0	0	0	0	0	0	0	0	0	0	0	-	-	0	1	0	0	0	0	0	0	0	0	0	0	0	0	0	0	-	-	0
Dwelling 77	0	0	0	0	0	0	0	0	0	0	0	0	0	0	0	0	0	0	0	0	0	0	0	0	0	0	0	0	0	0	0	0	0	0	0	0	0	0	0	1	0	0	0	0	-	-	0	0	0
Dwelling 78	0	0	0	0	0	0	0	0	0	0	0	0	0	0	0	0	0	0	0	0	0	0	0	0	0	2	0	1	0	0	0	0	0	0	0	0	0	0	0	0	0	0	0	0	0	0	0	0	0
Dwelling 79	0	0	0	0	0	0	0	0	0	0	0	1	0	0	-	-	-	-	0	0	0	0	0	0	0	2	1	3	0	2	0	2	0	0	0	0	0	0	-	-	0	0	0	0	0	0	0	0	0
Dwelling 80	0	0	0	0	0	0	0	0	0	0	0	0	-	-	0	0	0	0	0	0	0	0	0	0	1	0	0	3	2	0	0	0	0	0	0	0	0	0	0	0	0	0	0	0	-	-	-	-	0
Dwelling 81	0	0	0	0	0	0	0	0	0	0	0	0	0	0	0	0	0	1	-	-	0	0	0	0	0	0	0	0	-	-	1	0	0	0	0	0	0	0	0	0	0	0	0	0	0	0	0	0	0
Dwelling 82	0	0	0	0	0	0	0	0	0	0	0	0	1	0	0	0	0	0	0	0	0	0	0	0	0	0	1	0	0	0	-	-	0	0	0	0	0	0	0	0	0	1	0	0	0	0	0	0	0
Dwelling 83	0	0	0	0	0	0	0	0	0	0	0	0	0	0	0	0	0	0	0	0	0	0	0	0	1	0	0	0	1	6	0	3	0	0	0	0	0	0	0	0	0	0	0	0	0	0	0	0	0
Dwelling 84	0	0	0	0	0	0	0	0	0	0	0	0	0	0	0	0	0	0	0	0	0	0	0	0	0	0	0	0	0	2	0	0	0	0	0	2	0	0	0	0	0	0	0	0	0	0	0	0	0
Dwelling 85	0	0	0	0	0	0	0	0	0	0	0	0	0	0	1	5	0	0	2	0	0	0	0	0	0	2	0	0	0	0	0	2	0	0	0	0	0	0	0	0	0	0	0	0	0	0	0	0	0
Dwelling 86	0	0	0	0	0	0	0	0	0	0	0	0	0	0	-	-	0	0	0	0	0	0	0	0	0	0	0	1	0	0	0	8	0	0	0	0	0	0	0	0	0	0	0	0	0	0	0	0	0
Dwelling 87	0	0	0	0	0	0	0	0	0	0	0	0	0	0	0	0	0	0	-	-	0	0	0	0	2	3	0	0	0	0	0	1	0	0	0	0	0	0	0	0	0	0	0	0	0	0	0	0	0
Dwelling 88	0	0	0	0	0	0	0	0	0	0	0	0	0	0	0	0	0	0	-	-	-	-	0	0	0	1	0	0	0	0	0	0	0	0	0	0	0	0	0	0	0	0	0	0	0	0	0	0	0
Dwelling 89	0	0	0	0	0	0	0	0	0	0	0	0	0	0	-	-	0	0	0	0	0	0	0	0	0	1	0	5	0	1	0	0	0	0	0	0	0	0	0	0	0	0	0	0	0	0	0	0	0
Dwelling 90	0	0	0	0	-	-	0	0	0	0	0	0	0	0	0	0	0	0	0	0	0	0	0	0	0	1	0	0	0	0	0	0	0	0	0	0	-	-	0	0	0	0	0	0	0	0	0	0	0
Dwelling 91	0	0	0	0	0	0	0	0	0	0	0	0	0	0	0	0	1	0	0	0	0	0	0	0	0	0	0	2	0	0	-	-	0	0	-	-	0	0	-	-	0	0	0	0	-	-	-	-	0
Dwelling 92	0	0	0	0	0	0	0	0	0	0	0	0	0	0	0	0	1	0	0	0	0	0	-	-	0	0	0	1	0	0	0	0	0	0	0	0	0	0	0	0	0	0	0	0	0	0	0	0	0
Dwelling 93	0	0	0	1	0	0	0	0	0	0	0	0	0	0	0	0	0	0	0	0	0	0	-	-	0	1	0	0	0	0	0	0	0	0	0	0	-	-	-	-	0	0	0	0	0	0	0	0	0
Dwelling 94	0	0	0	0	0	0	0	0	0	0	0	0	0	0	0	0	0	0	-	-	0	0	0	0	1	0	0	0	0	0	0	1	0	0	-	-	0	0	0	0	0	0	0	0	0	0	0	0	0
Dwelling 95	0	0	0	0	0	0	0	0	0	0	0	0	0	0	-	-	0	0	-	-	-	-	-	-	0	0	0	0	0	0	0	0	-	-	-	-	-	-	0	0	0	0	0	0	-	-	-	-	-
Dwelling 96	0	0	0	0	0	0	0	0	0	0	0	0	0	0	-	-	0	0	-	-	0	0	-	-	0	1	0	0	0	0	0	0	0	0	0	0	0	0	0	0	0	0	0	0	0	0	0	0	0
Dwelling 97	0	0	0	0	0	0	0	0	0	0	0	0	0	0	0	0	-	-	0	0	0	1	0	0	0	0	0	3	0	0	0	0	0	0	-	-	0	0	0	1	0	0	0	0	0	0	0	0	0
Dwelling 98	0	0	0	0	0	0	0	0	0	0	0	0	0	0	0	0	0	0	0	0	0	0	0	0	0	0	0	0	0	0	-	-	0	0	-	-	-	-	0	1	0	0	0	0	0	0	0	0	0
Dwelling 99	0	0	0	0	0	0	0	0	0	0	0	0	-	-	-	-	0	0	2	0	0	0	0	0	1	7	0	0	0	0	0	0	0	0	-	-	0	0	0	0	0	0	0	0	0	0	0	0	0
Dwelling 100	0	1	0	0	0	0	0	0	0	0	0	0	0	0	0	0	0	0	-	-	0	0	0	0	0	4	0	6	0	0	0	0	0	0	0	0	0	0	-	-	0	0	0	0	0	0	-	-	0
[truncated: 127 more columns]

## Sheet: PPF dissemination
Dissemination		Feb14		Mar14		Apr14		May14		Jun14		Jul14		Ago14		Sep14		Oct14		Dec14		Dec15		Jan15		Feb15	Mar15		Apr15		May15		Jun15		Jul15		Ago15		Sep15		Oct15		Nov15		Dec15		Jan16
	City sector	Survey1	Survey2	Survey1	Survey2	Survey1	Survey2	Survey1	Survey2	Survey1	Survey2	Survey1	Survey2	Survey1	Survey2	Survey1	Survey2	Survey1	Survey2	Survey1	Survey2	Survey1	Survey2	Survey1	Survey2	Survey1	Survey1	Survey2	Survey1	Survey2	Survey1	Survey2	Survey1	Survey2	Survey1	Survey2	Survey1	Survey2	Survey1	Survey2	Survey1	Survey2	Survey1	Survey2	Survey1	Survey2	Survey1		Key
Dwelling 1	Liberdade	0	0	0	0	0	0	0	0	0	0	0	0	0	0	0	0	0	0	0	0	0	0	0	0	0	2	2	2	2	1	2	2	2	2	2	0	0	0	0	0	0	0	0	0	0	0		0 = no dissemination
Dwelling 2	Liberdade	0	0	0	0	0	0	0	0	0	0	0	0	0	0	0	0	0	0	0	0	0	0	0	0	0	2	2	2	2	1	2	2	2	2	2	0	0	0	0	0	1	0	0	0	0	0		1 = unsupervised dissemination or suboptimal pyriproxyfen grinding
Dwelling 3	Liberdade	0	0	0	0	0	0	0	0	0	0	0	0	0	0	0	0	0	0	0	0	0	0	0	0	0	2	2	2	2	1	2	2	2	2	2	0	0	0	0	0	1	0	0	0	0	0		2 = supervised dissemination
Dwelling 4	Liberdade	0	0	0	0	0	0	0	0	0	0	0	0	0	0	0	0	0	0	0	0	0	0	0	0	0	2	2	2	2	1	2	2	2	2	2	0	0	0	0	0	0	0	0	0	0	0
Dwelling 5	Liberdade	0	0	0	0	0	0	0	0	0	0	0	0	0	0	0	0	0	0	0	0	0	0	0	0	0	2	2	2	2	1	2	2	2	2	2	0	0	0	0	0	0	0	0	0	0	0
Dwelling 6	Liberdade	0	0	0	0	0	0	0	0	0	0	0	0	0	0	0	0	0	0	0	0	0	0	0	0	0	2	2	2	2	1	2	2	2	2	2	0	0	0	0	0	0	0	0	0	0	0
Dwelling 7	Liberdade	0	0	0	0	0	0	0	0	0	0	0	0	0	0	0	0	0	0	0	0	0	0	0	0	0	2	2	2	2	1	2	2	2	2	2	0	0	0	0	0	1	0	0	0	0	0
Dwelling 8	Liberdade	0	0	0	0	0	0	0	0	0	0	0	0	0	0	0	0	0	0	0	0	0	0	0	0	0	2	2	2	2	1	2	2	2	2	2	0	0	0	0	0	0	0	0	0	0	0
Dwelling 9	Liberdade	0	0	0	0	0	0	0	0	0	0	0	0	0	0	0	0	0	0	0	0	0	0	0	0	0	2	2	2	2	1	2	2	2	2	2	0	0	0	0	0	1	0	0	0	0	0
Dwelling 10	Liberdade	0	0	0	0	0	0	0	0	0	0	0	0	0	0	0	0	0	0	0	0	0	0	0	0	0	2	2	2	2	1	2	2	2	2	2	0	0	0	0	0	0	0	0	0	0	0
Dwelling 11	Liberdade	0	0	0	0	0	0	0	0	0	0	0	0	0	0	0	0	0	0	0	0	0	0	0	0	0	2	2	2	2	1	2	2	2	2	2	0	0	0	0	0	1	0	0	0	0	0
Dwelling 12	Liberdade	0	0	0	0	0	0	0	0	0	0	0	0	0	0	0	0	0	0	0	0	0	0	0	0	0	2	2	2	2	1	2	2	2	2	2	0	0	0	0	0	1	0	0	0	0	0
Dwelling 13	Liberdade	0	0	0	0	0	0	0	0	0	0	0	0	0	0	0	0	0	0	0	0	0	0	0	0	0	2	2	2	2	1	2	2	2	2	2	0	0	0	0	1	0	0	0	0	0	0
Dwelling 14	Liberdade	0	0	0	0	0	0	0	0	0	0	0	0	0	0	0	0	0	0	0	0	0	0	0	0	0	2	2	2	2	1	2	2	2	2	2	0	0	0	0	0	0	0	0	0	0	0
Dwelling 15	Liberdade	0	0	0	0	0	0	0	0	0	0	0	0	0	0	0	0	0	0	0	0	0	0	0	0	0	2	2	2	2	1	2	2	2	2	2	0	0	0	0	0	0	0	0	0	0	0
Dwelling 16	Correnteza	0	0	0	0	0	0	0	0	0	0	0	0	0	0	0	0	0	0	0	0	0	0	0	0	0	2	2	2	2	1	2	2	0	2	2	0	0	0	0	0	0	0	0	0	0	0
Dwelling 17	Correnteza	0	0	0	0	0	0	0	0	0	0	0	0	0	0	0	0	0	0	0	0	0	0	0	0	0	2	2	2	2	1	2	2	0	2	2	0	0	0	0	0	0	0	0	0	0	0
Dwelling 18	Correnteza	0	0	0	0	0	0	0	0	0	0	0	0	0	0	0	0	0	0	0	0	0	0	0	0	0	2	2	2	2	1	2	2	0	2	2	0	0	0	0	0	0	0	0	0	0	0
Dwelling 19	Correnteza	0	0	0	0	0	0	0	0	0	0	0	0	0	0	0	0	0	0	0	0	0	0	0	0	0	2	2	2	2	1	2	2	0	2	2	0	0	0	0	0	0	0	0	0	0	0
Dwelling 20	Correnteza	0	0	0	0	0	0	0	0	0	0	0	0	0	0	0	0	0	0	0	0	0	0	0	0	0	2	2	2	2	1	2	2	0	2	2	0	0	0	0	0	0	0	0	0	0	0
Dwelling 21	Correnteza	0	0	0	0	0	0	0	0	0	0	0	0	0	0	0	0	0	0	0	0	0	0	0	0	0	2	2	2	2	1	2	2	0	2	2	0	0	0	0	0	0	0	0	0	0	0
Dwelling 22	Correnteza	0	0	0	0	0	0	0	0	0	0	0	0	0	0	0	0	0	0	0	0	0	0	0	0	0	2	2	2	2	1	2	2	0	2	2	0	0	0	0	0	1	0	0	0	0	0
Dwelling 23	Correnteza	0	0	0	0	0	0	0	0	0	0	0	0	0	0	0	0	0	0	0	0	0	0	0	0	0	2	2	2	2	1	2	2	0	2	2	0	0	0	0	0	0	0	0	0	0	0
Dwelling 24	Correnteza	0	0	0	0	0	0	0	0	0	0	0	0	0	0	0	0	0	0	0	0	0	0	0	0	0	2	2	2	2	1	2	2	0	2	2	0	0	0	0	0	0	0	0	0	0	0
Dwelling 25	Correnteza	0	0	0	0	0	0	0	0	0	0	0	0	0	0	0	0	0	0	0	0	0	0	0	0	0	2	2	2	2	1	2	2	0	2	2	0	0	0	0	0	0	0	0	0	0	0
Dwelling 26	Correnteza	0	0	0	0	0	0	0	0	0	0	0	0	0	0	0	0	0	0	0	0	0	0	0	0	0	2	2	2	2	1	2	2	0	2	2	0	0	0	0	0	0	0	0	0	0	0
Dwelling 27	Correnteza	0	0	0	0	0	0	0	0	0	0	0	0	0	0	0	0	0	0	0	0	0	0	0	0	0	2	2	2	2	1	2	2	0	2	2	0	0	0	0	0	0	0	0	0	0	0
Dwelling 28	Correnteza	0	0	0	0	0	0	0	0	0	0	0	0	0	0	0	0	0	0	0	0	0	0	0	0	0	2	2	2	2	1	2	2	0	2	2	0	0	0	0	0	0	0	0	0	0	0
Dwelling 29	Centro	0	0	0	0	0	0	0	0	0	0	0	0	0	0	0	0	0	0	0	0	0	0	0	0	0	2	2	2	2	2	2	2	1	2	1	0	0	0	0	0	0	0	0	0	0	0
Dwelling 30	Centro	0	0	0	0	0	0	0	0	0	0	0	0	0	0	0	0	0	0	0	0	0	0	0	0	0	2	2	2	2	2	2	2	1	2	1	0	0	0	0	0	0	0	0	0	0	0
Dwelling 31	Centro	0	0	0	0	0	0	0	0	0	0	0	0	0	0	0	0	0	0	0	0	0	0	0	0	0	2	2	2	2	2	2	2	1	2	1	0	0	0	0	0	1	0	0	0	0	0
Dwelling 32	Centro	0	0	0	0	0	0	0	0	0	0	0	0	0	0	0	0	0	0	0	0	0	0	0	0	0	2	2	2	2	2	2	2	1	2	1	0	0	0	0	0	1	0	0	0	0	0
Dwelling 33	Centro	0	0	0	0	0	0	0	0	0	0	0	0	0	0	0	0	0	0	0	0	0	0	0	0	0	2	2	2	2	2	2	2	1	2	1	0	0	0	0	0	0	0	0	0	0	0
Dwelling 34	Centro	0	0	0	0	0	0	0	0	0	0	0	0	0	0	0	0	0	0	0	0	0	0	0	0	0	2	2	2	2	2	2	2	1	2	1	0	0	0	0	0	0	0	0	0	0	0
Dwelling 35	Centro	0	0	0	0	0	0	0	0	0	0	0	0	0	0	0	0	0	0	0	0	0	0	0	0	0	2	2	2	2	2	2	2	1	2	1	0	2	0	0	0	0	0	0	0	0	0
Dwelling 36	Centro	0	0	0	0	0	0	0	0	0	0	0	0	0	0	0	0	0	0	0	0	0	0	0	0	0	2	2	2	2	2	2	2	1	2	1	0	0	0	0	0	0	0	0	0	0	0
Dwelling 37	Centro	0	0	0	0	0	0	0	0	0	0	0	0	0	0	0	0	0	0	0	0	0	0	0	0	0	2	2	2	2	2	2	2	1	2	1	0	0	0	0	0	0	0	0	0	0	0
Dwelling 38	Centro	0	0	0	0	0	0	0	0	0	0	0	0	0	0	0	0	0	0	0	0	0	0	0	0	0	2	2	2	2	2	2	2	1	2	1	0	0	0	0	0	0	0	0	0	0	0
Dwelling 39	Centro	0	0	0	0	0	0	0	0	0	0	0	0	0	0	0	0	0	0	0	0	0	0	0	0	0	2	2	2	2	2	2	2	1	2	1	0	0	0	0	0	0	0	0	0	0	0
Dwelling 40	S Jose	0	0	0	0	0	0	0	0	0	0	0	0	0	0	0	0	0	0	0	0	0	0	0	0	0	2	2	2	2	2	2	2	1	2	2	0	0	0	0	0	0	0	0	0	0	0
Dwelling 41	S Jose	0	0	0	0	0	0	0	0	0	0	0	0	0	0	0	0	0	0	0	0	0	0	0	0	0	2	2	2	2	2	2	2	1	2	2	0	0	0	0	0	0	0	0	0	0	0
Dwelling 42	S Jose	0	0	0	0	0	0	0	0	0	0	0	0	0	0	0	0	0	0	0	0	0	0	0	0	0	2	2	2	2	2	2	2	1	2	2	0	0	0	0	1	0	0	0	0	0	0
Dwelling 43	S Jose	0	0	0	0	0	0	0	0	0	0	0	0	0	0	0	0	0	0	0	0	0	0	0	0	0	2	2	2	2	2	2	2	1	2	2	0	0	0	0	1	0	0	0	0	0	0
Dwelling 44	S Jose	0	0	0	0	0	0	0	0	0	0	0	0	0	0	0	0	0	0	0	0	0	0	0	0	0	2	2	2	2	2	2	2	1	2	2	0	0	0	0	0	0	0	0	0	0	0
Dwelling 45	S Jose	0	0	0	0	0	0	0	0	0	0	0	0	0	0	0	0	0	0	0	0	0	0	0	0	0	2	2	2	2	2	2	2	1	2	2	0	0	0	0	0	0	0	0	0	0	0
Dwelling 46	S Jose	0	0	0	0	0	0	0	0	0	0	0	0	0	0	0	0	0	0	0	0	0	0	0	0	0	2	2	2	2	2	2	2	1	2	2	0	0	0	0	0	0	0	0	0	0	0
Dwelling 47	S Jose	0	0	0	0	0	0	0	0	0	0	0	0	0	0	0	0	0	0	0	0	0	0	0	0	0	2	2	2	2	2	2	2	1	2	2	0	0	0	0	0	0	0	0	0	0	0
Dwelling 48	S Jose	0	0	0	0	0	0	0	0	0	0	0	0	0	0	0	0	0	0	0	0	0	0	0	0	0	2	2	2	2	2	2	2	1	2	2	0	0	0	0	0	0	0	0	0	0	0
Dwelling 49	S Jose	0	0	0	0	0	0	0	0	0	0	0	0	0	0	0	0	0	0	0	0	0	0	0	0	0	2	2	2	2	2	2	2	1	2	2	0	0	0	0	0	0	0	0	0	0	0
Dwelling 50	S Jose	0	0	0	0	0	0	0	0	0	0	0	0	0	0	0	0	0	0	0	0	0	0	0	0	0	2	2	2	2	2	2	2	1	2	2	0	0	0	0	1	0	0	0	0	0	0
Dwelling 51	S Jose	0	0	0	0	0	0	0	0	0	0	0	0	0	0	0	0	0	0	0	0	0	0	0	0	0	2	2	2	2	2	2	2	1	2	2	0	0	0	0	0	0	0	0	0	0	0
Dwelling 52	S Francisco	0	0	0	0	0	0	0	0	0	0	0	0	0	0	0	0	0	0	0	0	0	0	0	0	0	2	2	2	2	1	0	2	1	2	2	0	0	0	0	1	0	0	0	0	0	0
Dwelling 53	S Francisco	0	0	0	0	0	0	0	0	0	0	0	0	0	0	0	0	0	0	0	0	0	0	0	0	0	2	2	2	2	1	0	2	1	2	2	0	0	0	0	0	1	0	0	0	0	0
Dwelling 54	S Francisco	0	0	0	0	0	0	0	0	0	0	0	0	0	0	0	0	0	0	0	0	0	0	0	0	0	2	2	2	2	1	0	2	1	2	2	0	0	0	0	0	0	0	0	0	0	0
Dwelling 55	S Francisco	0	0	0	0	0	0	0	0	0	0	0	0	0	0	0	0	0	0	0	0	0	0	0	0	0	2	2	2	2	1	0	2	1	2	2	0	0	0	0	0	0	0	0	0	0	0
Dwelling 56	S Francisco	0	0	0	0	0	0	0	0	0	0	0	0	0	0	0	0	0	0	0	0	0	0	0	0	0	2	2	2	2	1	0	2	1	2	2	0	0	0	0	0	0	0	0	0	0	0
Dwelling 57	S Francisco	0	0	0	0	0	0	0	0	0	0	0	0	0	0	0	0	0	0	0	0	0	0	0	0	0	2	2	2	2	1	0	2	1	2	2	0	0	0	0	0	0	0	0	0	0	0
Dwelling 58	Terra Preta	0	0	0	0	0	0	0	0	0	0	0	0	0	0	0	0	0	0	0	0	0	0	0	0	0	2	2	2	2	1	0	2	0	2	2	0	0	0	0	0	1	0	0	0	0	0
Dwelling 59	Terra Preta	0	0	0	0	0	0	0	0	0	0	0	0	0	0	0	0	0	0	0	0	0	0	0	0	0	2	2	2	2	1	0	2	0	2	2	0	0	0	0	0	0	0	0	0	0	0
Dwelling 60	Terra Preta	0	0	0	0	0	0	0	0	0	0	0	0	0	0	0	0	0	0	0	0	0	0	0	0	0	2	2	2	2	1	0	2	0	2	2	0	0	0	0	0	1	0	0	0	0	0
Dwelling 61	Terra Preta	0	0	0	0	0	0	0	0	0	0	0	0	0	0	0	0	0	0	0	0	0	0	0	0	0	2	2	2	2	1	0	2	0	2	2	0	0	0	0	0	0	0	0	0	0	0
Dwelling 62	Terra Preta	0	0	0	0	0	0	0	0	0	0	0	0	0	0	0	0	0	0	0	0	0	0	0	0	0	2	2	2	2	1	0	2	0	2	2	0	0	0	0	0	1	0	0	0	0	0
Dwelling 63	Terra Preta	0	0	0	0	0	0	0	0	0	0	0	0	0	0	0	0	0	0	0	0	0	0	0	0	0	2	2	2	2	1	0	2	0	2	2	0	0	0	0	1	1	0	0	0	0	0
Dwelling 64	Braga I	0	0	0	0	0	0	0	0	0	0	0	0	0	0	0	0	0	0	0	0	0	0	0	0	0	2	2	2	2	1	0	2	0	2	2	0	0	0	0	0	0	0	0	0	0	0
Dwelling 65	Uniao	0	0	0	0	0	0	0	0	0	0	0	0	0	0	0	0	0	0	0	0	0	0	0	0	0	2	2	2	2	1	0	2	0	2	2	0	0	0	0	0	1	0	0	0	0	0
Dwelling 66	Uniao	0	0	0	0	0	0	0	0	0	0	0	0	0	0	0	0	0	0	0	0	0	0	0	0	0	2	2	2	2	1	0	2	0	2	2	0	0	0	0	0	0	0	0	0	0	0
Dwelling 67	Uniao	0	0	0	0	0	0	0	0	0	0	0	0	0	0	0	0	0	0	0	0	0	0	0	0	0	2	2	2	2	1	0	2	0	2	2	0	0	0	0	0	0	0	0	0	0	0
Dwelling 68	Uniao	0	0	0	0	0	0	0	0	0	0	0	0	0	0	0	0	0	0	0	0	0	0	0	0	0	2	2	2	2	1	0	2	0	2	2	0	0	0	0	0	0	0	0	0	0	0
Dwelling 69	Uniao	0	0	0	0	0	0	0	0	0	0	0	0	0	0	0	0	0	0	0	0	0	0	0	0	0	2	2	2	2	1	0	2	0	2	2	0	0	0	0	0	0	0	0	0	0	0
Dwelling 70	Uniao	0	0	0	0	0	0	0	0	0	0	0	0	0	0	0	0	0	0	0	0	0	0	0	0	0	2	2	2	2	1	0	2	0	2	2	0	0	0	0	0	1	0	0	0	0	0
Dwelling 71	Biribiri	0	0	0	0	0	0	0	0	0	0	0	0	0	0	0	0	0	0	0	0	0	0	0	0	0	2	2	2	2	1	0	2	1	2	2	0	0	0	0	0	0	0	0	0	0	0
Dwelling 72	Biribiri	0	0	0	0	0	0	0	0	0	0	0	0	0	0	0	0	0	0	0	0	0	0	0	0	0	2	2	2	2	1	0	2	1	2	2	0	0	0	0	0	0	0	0	0	0	0
Dwelling 73	Biribiri	0	0	0	0	0	0	0	0	0	0	0	0	0	0	0	0	0	0	0	0	0	0	0	0	0	2	2	2	2	1	0	2	1	2	2	0	0	0	0	0	0	0	0	0	0	0
Dwelling 74	Biribiri	0	0	0	0	0	0	0	0	0	0	0	0	0	0	0	0	0	0	0	0	0	0	0	0	0	2	2	2	2	1	0	2	1	2	2	0	0	0	0	0	0	0	0	0	0	0
Dwelling 75	Biribiri	0	0	0	0	0	0	0	0	0	0	0	0	0	0	0	0	0	0	0	0	0	0	0	0	0	2	2	2	2	1	0	2	1	2	2	0	0	0	0	0	0	0	0	0	0	0
Dwelling 76	Biribiri	0	0	0	0	0	0	0	0	0	0	0	0	0	0	0	0	0	0	0	0	0	0	0	0	0	2	2	2	2	1	0	2	1	2	2	0	0	0	0	1	0	0	0	0	0	0
Dwelling 77	Aparecida	0	0	0	0	0	0	0	0	0	0	0	0	0	0	0	0	0	0	0	0	0	0	0	0	0	2	2	2	2	1	0	2	0	2	2	0	0	0	0	1	1	0	0	0	0	0
Dwelling 78	Aparecida	0	0	0	0	0	0	0	0	0	0	0	0	0	0	0	0	0	0	0	0	0	0	0	0	0	2	2	2	2	1	0	2	0	2	2	0	0	0	0	0	0	0	0	0	0	0
Dwelling 79	Aparecida	0	0	0	0	0	0	0	0	0	0	0	0	0	0	0	0	0	0	0	0	0	0	0	0	0	2	2	2	2	1	0	2	0	2	2	0	0	0	0	0	0	0	0	0	0	0
Dwelling 80	Aparecida	0	0	0	0	0	0	0	0	0	0	0	0	0	0	0	0	0	0	0	0	0	0	0	0	0	2	2	2	2	1	0	2	0	2	2	0	2	0	0	0	0	0	0	0	0	0
Dwelling 81	Aparecida	0	0	0	0	0	0	0	0	0	0	0	0	0	0	0	0	0	0	0	0	0	0	0	0	0	2	2	2	2	1	0	2	0	2	2	0	2	0	0	0	1	0	0	0	0	0
Dwelling 82	Manaca	0	0	0	0	0	0	0	0	0	0	0	0	0	0	0	0	0	0	0	0	0	0	0	0	0	2	2	2	2	1	0	0	0	1	2	0	0	2	0	0	0	0	0	0	0	0
Dwelling 83	Manaca	0	0	0	0	0	0	0	0	0	0	0	0	0	0	0	0	0	0	0	0	0	0	0	0	0	2	2	2	2	1	0	0	0	1	2	0	0	0	0	0	0	0	0	0	0	0
Dwelling 84	Manaca	0	0	0	0	0	0	0	0	0	0	0	0	0	0	0	0	0	0	0	0	0	0	0	0	0	2	2	2	2	1	0	0	0	1	2	0	0	0	0	0	0	0	0	0	0	0
Dwelling 85	Manaca	0	0	0	0	0	0	0	0	0	0	0	0	0	0	0	0	0	0	0	0	0	0	0	0	0	2	2	2	2	1	0	0	0	1	2	0	0	0	0	0	1	0	0	0	0	0
Dwelling 86	S Elena	0	0	0	0	0	0	0	0	0	0	0	0	0	0	0	0	0	0	0	0	0	0	0	0	0	2	2	2	2	1	0	0	0	2	2	0	0	0	0	0	0	0	0	0	0	0
Dwelling 87	S Elena	0	0	0	0	0	0	0	0	0	0	0	0	0	0	0	0	0	0	0	0	0	0	0	0	0	2	2	2	2	1	0	0	0	2	2	0	0	0	0	0	0	0	0	0	0	0
Dwelling 88	S Elena	0	0	0	0	0	0	0	0	0	0	0	0	0	0	0	0	0	0	0	0	0	0	0	0	0	2	2	2	2	1	0	0	0	2	2	0	0	0	0	0	0	0	0	0	0	0
Dwelling 89	Vale Verde	0	0	0	0	0	0	0	0	0	0	0	0	0	0	0	0	0	0	0	0	0	0	0	0	0	2	2	2	2	1	0	0	0	2	2	0	0	0	0	0	0	0	0	0	0	0
Dwelling 90	Vale Verde	0	0	0	0	0	0	0	0	0	0	0	0	0	0	0	0	0	0	0	0	0	0	0	0	0	2	2	2	2	1	0	0	0	2	2	0	0	0	0	0	0	0	0	0	0	0
Dwelling 91	Vale Verde	0	0	0	0	0	0	0	0	0	0	0	0	0	0	0	0	0	0	0	0	0	0	0	0	0	2	2	2	2	1	0	0	0	2	2	0	0	0	0	0	0	0	0	0	0	0
Dwelling 92	Lago Azul	0	0	0	0	0	0	0	0	0	0	0	0	0	0	0	0	0	0	0	0	0	0	0	0	0	2	2	2	2	1	0	0	0	2	2	0	0	0	0	0	0	0	0	0	0	0
Dwelling 93	Deus é fiel	0	0	0	0	0	0	0	0	0	0	0	0	0	0	0	0	0	0	0	0	0	0	0	0	0	2	2	2	2	1	0	0	0	2	2	0	0	0	0	0	0	0	0	0	0	0
Dwelling 94	P Sousa	0	0	0	0	0	0	0	0	0	0	0	0	0	0	0	0	0	0	0	0	0	0	0	0	0	2	2	2	2	1	0	0	0	2	2	0	0	0	0	0	0	0	0	0	0	0
Dwelling 95	Frazao	0	0	0	0	0	0	0	0	0	0	0	0	0	0	0	0	0	0	0	0	0	0	0	0	0	2	2	2	2	1	0	0	0	2	2	0	0	0	0	1	0	0	0	0	0	0
Dwelling 96	N Vitoria	0	0	0	0	0	0	0	0	0	0	0	0	0	0	0	0	0	0	0	0	0	0	0	0	0	2	2	2	2	1	0	0	0	2	2	0	0	0	0	0	0	0	0	0	0	0
Dwelling 97	Monte Cristo	0	0	0	0	0	0	0	0	0	0	0	0	0	0	0	0	0	0	0	0	0	0	0	0	0	2	2	2	2	1	0	0	0	2	2	0	0	0	0	0	0	0	0	0	0	0
Dwelling 98	Monte Cristo	0	0	0	0	0	0	0	0	0	0	0	0	0	0	0	0	0	0	0	0	0	0	0	0	0	2	2	2	2	1	0	0	0	2	2	0	0	0	0	0	0	0	0	0	0	0
Dwelling 99	Braga II	0	0	0	0	0	0	0	0	0	0	0	0	0	0	0	0	0	0	0	0	0	0	0	0	0	2	2	2	2	1	0	0	0	2	2	0	0	0	0	0	0	0	0	0	0	0
Dwelling 100	D Eli	0	0	0	0	0	0	0	0	0	0	0	0	0	0	0	0	0	0	0	0	0	0	0	0	0	2	2	2	2	1	0	0	0	2	2	0	0	0	0	0	0	0	0	0	0	0

## Sheet: Meteorological covariates
Rainfall (total, mm)	2014										2015												2016		Temperature (maximum, °C)	2014										2015												2016
Calendar day	Feb	Mar	Apr	May	Jun	Jul	Aug	Sep	Oct	Dec	Jan	Feb	Mar	Apr	May	Jun	Jul	Aug	Sep	Oct	Nov	Dec	Jan		Calendar day	Feb	Mar	Apr	May	Jun	Jul	Aug	Sep	Oct	Dec	Jan	Feb	Mar	Apr	May	Jun	Jul	Aug	Sep	Oct	Nov	Dec	Jan
1	18	26.4	32.4	47.4	0.6	0	0	0	0	0	1.7	29	20.4	18.6	4.2	0	0	0	0	0	0	0	2.4		1	32.5	32.6	26.9	28.2	31.5	30.1	33.2	31.9	36	35	33.4	26	28.8	31.4	27	33.1	33.1	32.2	35.5	36.7	33.9	35.5	32.6
2	6.2	21.2	24.2	2.4	0	0	0	0	2.4	0	2.7	11.4	10	0.2	12	0	0	0	0	0	0	0	5.4		2	29.2	28	27.8	32	32.8	32.2	33.6	34.5	32.5	32.3	30.75	29.5	32.7	33	31.6	33.5	33.3	34	33.8	36.3	35	35.4	27.2
3	0.4	0.4	2.4	0	0	12.2	0	0	0.6	0.4	18.6	0.2	24.2	4.4	18.4	0	0	0	0	0	41.6	0	37.2		3	32.8	33	32.7	32.9	33.3	31.5	34.7	34.8	32.7	34.4	32.15	31.3	32.4	32.7	31.2	33	32.9	33.3	33.7	37	31.3	32.1	31.4
4	7.6	3.8	0	0	0	1.8	0	0	9.2	0.8	3	0.8	0.2	1.4	1.4	0	14.2	0	0	0	0	1.2	6		4	29.1	28.7	33.1	27.2	31.8	32.1	32.4	35.2	29.2	35.4	31.3	31.8	30.5	33.7	31.8	33.1	31.8	34.3	33.4	37.9	36.4	30	29.4
5	0	16.2	0	61.8	2	0.8	0	0	30.8	0	6.6	4.6	2.8	0.4	0	0	0.4	0	10.2	0	1.6	1.6	10		5	32.4	30.8	33.9	31.2	32.9	32.6	31.8	35.5	32.7	32.3	30.4	32.5	30.6	33.6	32.2	33.8	31.8	34.9	35.4	38.5	34.5	32.9	29
6	3	5.8	0	0	0	0	0	0	0	0.2	17.6	0	55.8	0	17.6	1.2	5.6	0	0	0	0.6	9.6	31.8		6	31.7	29.6	32.9	32.2	30.9	33	33	34.4	32	30.5	31.95	32.9	29.3	33	26.5	30.8	31.5	34.1	35.6	33.2	26.4	30.6	32.1
7	0	0.2	0	0	14.2	0	0	0	0	23.6	0.5	0	6.2	0	52	0.6	0	0	0	0.2	36.4	23.2	0.6		7	30.2	31.2	33	32.8	32.6	33.3	32.8	33.9	32.7	31.1	32.6	33.8	31.7	32.2	29.2	30.3	31.4	34.3	35.3	34.7	30.9	32.3	31.4
8	2	62.6	0	0	0	0	0	0.8	0	2.8	2	0	0	5	3.4	15.2	0	0	0	0	0	1	0		8	31.6	26.1	33	33.2	33.1	33.3	33.3	33.7	34.8	31.2	30.9	34.3	32.3	32.9	29.8	31	31.1	34.6	35.6	36.8	34.9	33.8	34.3
9	17.4	1.4	0	0	0	0	0	13.8	0	3.4	52.4	21.2	4	40.6	4	0	0	0	0	0	0	16.8	0		9	31.9	31.4	29.4	28	32.7	31.3	32.4	33.3	33.1	34.3	28.1	29.7	32	31.1	30.5	31.2	32.3	34.4	36.2	37.6	31.2	34.4	34.2
10	0	0	6.2	28	0	0.6	2	16.2	0	2.6	44	6	10	0	3.6	2.8	0	0	0	0	4.8	0	0		10	29.5	33.9	30.3	30	32.7	29	29.8	33.5	28.8	32.6	26.8	32.1	32.4	30.2	28.6	30.9	32.8	34.1	35.9	36.4	35.2	33.7	34.9
11	11.4	3.2	8	44	0	0	0	7	3	1.2	33.8	0	11	2.2	17.8	2.4	0	0	0	0	0	0	0		11	26.8	31.7	32.6	27.2	29.6	30.4	31	34.8	31.3	25.2	28.2	30.8	28.7	32	29.2	31.7	32.8	34.8	36.4	36.3	32.4	31.7	36.1
12	18.8	90.6	0	14.4	41	3	0	0	32	2.8	17	0	48.4	0	0.8	2.6	0	0	0	0	6.8	3.6	4.6		12	29.8	26.6	30.6	31	32.3	29.2	34.2	33.4	29.4	31.7	31.4	32.8	32.8	29.7	32	32.9	33.4	35	35.5	32.2	33.6	33.9	34
13	0	0.2	26.8	0	5.2	0	0	9	12.4	1.8	7	7.4	30.8	11	0	0	0.4	0	0	6.2	0	19.2	0.2		13	28.5	32	32.5	32.8	32.3	31.7	35.1	33.9	27.1	32.9	31.9	32.9	30.9	26.7	32.5	29.3	33.1	34.2	36.7	32.3	35.9	32.6	34.8
14	5.6	0.2	39	0	0	11.8	0	0.2	26	1.2	45	0.2	8.4	1.4	0	0	0	0	0	0	0	0.4	0		14	28.1	31.4	28	32	32.5	32.3	34.5	34.4	32.3	30.5	30.3	32.8	31.6	32.7	31.3	30.6	33.2	33.8	34.3	35.6	34.3	35.3	35.7
15	6.4	3	27.8	9.2	0	0	0	0	27.6	1.8	33.2	3.6	32.4	0	0.4	1.2	0	0	0	0	6	6.2	0		15	29.8	31.2	31.3	32.8	33.6	31.2	31.6	35.7	29.2	31.4	30	33.9	29.7	32.9	32.6	32.8	33.2	34.4	31.8	37.2	35.2	34.7	35.7
16	2	0	0.8	0	0	0	41.8	0	0.4	1.6	0	4	19.8	7.8	0	0	11	0	36.4	0	5.2	0.6	0		16	32.2	31.6	30.7	31.1	32.9	32.1	28.5	33.9	27.7	30.3	32.9	33.1	29.1	28.7	30.6	33.1	29	35.2	35.6	37	35.1	31.9	35
17	1	0	0.6	1	2.6	0	23	4.2	24.6	1.6	2.4	1.2	37.8	32.6	4.8	0	4.6	0	0	0	0.6	6.8	0		17	32.1	31.7	29.3	32.7	29.8	32.3	33	32.2	33.2	32.1	30.8	29.9	31.3	29.9	31.9	33.7	32.8	34.1	35.7	36.9	35.8	33.9	35.6
18	8.2	2	15.2	0	2.2	0	0	0	0	0.8	0.2	9.6	20.4	0.2	0	0	0	0.6	0	0	2.4	0	0		18	31.1	32.1	32.1	30.9	30.3	31.6	34.6	34.8	30.4	31.3	32.1	29.7	30	28.9	31	33.4	33.6	30.5	36.3	36.8	36.2	34.6	35.9
19	2.8	38	0	0	3.2	0	0	0	30	0.6	15.6	1.2	0.2	33	7	0.4	0	5	0	0	8.6	0	8.4		19	32.7	28.6	32.4	29.8	28	32.6	34.6	33.7	31.5	25.7	31.2	33.2	27.3	31.7	27.7	31.5	33.5	33.6	36.3	32.9	35.6	34.7	32.3
20	0	82	0	34.2	23	0	0	0	0	0.3	30.6	0	2.8	1.6	29.2	16.8	0	0	0	4.4	0.2	9	0		20	32.1	26.8	31.9	32.4	30.4	32	34.6	34.7	33	32.3	30.9	35	28.4	31.9	31.4	29	33.5	33.6	36.5	34.4	33.4	31.8	32
21	34.8	40.8	83.6	0	19.2	0.2	0	0.4	10.8	12	0.4	0	11	1.2	0.2	5	10.6	0	0	0	0	0.2	14.4		21	28.1	30.1	29	31.9	31.5	31.8	35.3	35.4	32.9	32.35	31.9	31.9	30.4	33	32.2	28	32.8	33.1	37.2	35.9	33.9	29.1	32.3
22	3	9.2	0.8	0	0	1.2	0	0	0	0.7	0	1	0.2	1.8	0	31	15	0	0	0	4.6	9.8	1.4		22	31.2	29.3	32.1	30.9	32.7	32	33.6	33.1	32.9	30.1	32.3	29.4	31.2	33	31.7	32.1	30.1	35.1	37.7	37.9	34.9	30.2	27.8
23	17.8	21.4	0	2.8	0	5.8	0	0	0	18.2	16.2	22.4	19.2	0	8.6	0	19.2	0	0	0	0	5.8	36.4		23	27.2	26.6	31.3	30.9	32.8	32.8	32.3	35.7	30.6	32.8	28.4	31.4	31.9	31.1	29.5	28.5	32.1	36	36.6	38.4	35.2	33.3	32.8
24	14	9.2	25.8	0	0	0.8	0	0	11.4	1.9	30.6	0	75	2.8	2.2	8	11.2	0	0	0	2.4	18	0		24	29.4	28.5	30.2	30.5	33	32.6	34.4	33.8	33.4	34.25	28.1	31.4	30.2	30.3	31.5	31.9	33.2	36.1	37.2	37.1	33.3	31.5	34.6
25	3.6	7.8	8.8	0	0	0.6	0	0	15.2	3.1	62.6	15.6	0	14.2	6.8	0	0	0	0	4.2	0	0.2	0		25	32.8	29.8	31.1	32.8	32.5	28.9	34.5	34.3	32.1	34.7	31.6	32.1	32	30.4	32.8	32.9	30.1	36	37.1	31.3	35.8	28.7	35.9
26	11.6	4.8	2	10.4	0.2	6.8	0	0.8	3.2	13.8	9.2	0.2	0	9	25	0	31.6	2.4	0	17.4	22	19.8	0		26	28.1	32.3	31.6	30.3	26.7	29.8	34.2	35.4	31.7	31.4	29.8	31.5	33.5	32.6	29	33.3	31.9	33.7	36.4	33.1	29	31.4	32
27	15.6	28.4	6	49	4.6	0	0	0	1.2	10.1	0.6	13.8	0	5.4	0	0	0	25	0	0	2	0	0		27	30.9	28.8	30.7	30.1	31.4	32.9	33.5	35.8	33.5	31.5	31.2	31.1	33.9	32.1	31.5	28.7	32.6	34.7	37.7	34.6	33.1	33.5	32.2
28	0	24.6	9	0.8	0	0.2	0	0	1	27.4	1.6	0	1	5.8	2.6	28.6	0.2	0	0	2.8	0	0.6	0		28	32.6	30.3	31.2	32.6	32.5	29.2	31	35.5	33.8	32.25	32.2	33.9	30	29.8	31.8	31.4	33.1	35.8	37.6	31.9	32.8	30.5	34.8
29		0	0.2	0	13.6	0	0	0	0.4	10.5	4.4		3.2	24.8	0	0	0	0.6	0	0.4	0.2	24.4	0		29		32.7	32	31.3	29.3	32.3	32.4	36.1	34.7	32.7	31.8		32.1	29	33.2	32.1	33.5	32.9	36.3	28.8	34.1	32	34.4
30		0	9.2	0	2	0	5	0	0	0	17.8		11.6	2.8	0.2	0	0	0	0	1.4	0	0.8	0		30		33.3	31.8	27.3	26.1	31.6	33.5	37.1	35	33.25	31.2		31.3	32.1	30.4	32	35	32.1	37	35.2	35.2	32.4	35.3
31		37.2		36.8		0	0		0	0	15.8		0		9.8		0	0.2		0		0	0		31		31.7		28.3		33	30		35	31.35	29.3		27.1		31.1		33.2	34.2		36.9		31.2	31.1
Total	211.2	540.6	328.8	342.2	133.6	45.8	71.8	52.4	242.2	145.2	493.1	153.4	466.8	228.2	232	115.8	124	33.8	46.6	37	146	178.8	158.8		Mean	30.5143	30.4	31.18	30.8806	31.4833	31.6355	33.0129	34.48	32.1032	31.9081	30.8339	31.8107	30.8419	31.41	30.7516	31.6533	32.5065	34.1645	35.8767	35.4129	33.8167	32.5677	33.1226
