# Supplementary material for: Mosquito-Disseminated Insecticide for Citywide Vector Control and Its Potential to Block Arbovirus Epidemics: Entomological Observations and Modeling Results from Amazonian Brazil
Source: PLoS Med. 2017 Jan 17;14(1):e1002213. doi: 10.1371/journal.pmed.1002213 (PMC5240929; doi:10.1371/journal.pmed.1002213)
Supplement: S1 Table — Model structure and relative model performance, as measured through Akaike and Bayesian information criteria, are provided. (XLSX) [file pmed.1002213.s006.xlsx]

## Sheet: Legend
	Code	Meaning
	nb	Negative binomial
	pois/poisson	Poisson
	k	Number of parameters
	AIC	Akaike's information criterion
	BIC	Bayesian information criterion
	∆AIC/BIC	Variation in AIC/BIC with respect to the top-ranking model
	AICw	Akaike weight
	Y	Dependent variable
	intper.f	Intervention period, coded as a 4-level factor
	intlag.f	1-month lagged dissemination, coded as a 2-level factor
	intlag2	Dissemination intensity/quality, coded 0 to 4
	intlag2.f	Dissemination intensity/quality, coded as a 5-level factor
	rain	Rainfall
	tmax	Maximum temperature
	lntraps	Log-number of operational sentinel breeding sites
	(1|ID)	Dwelling ID random effect

## Sheet: Catch
Juvenile catch
	Aedes albopictus	Model	k	AIC	∆AIC	AICw	BIC	∆BIC	Structure
	Main models	nb1	7	10977.5	0	0.999	11017.7	0	nb1<-glmer.nb(Y~intper.f+rain+offset(lntraps)+(1|ID))
		nb2	7	10991.5	13.91	0.001	11031.6	13.92	nb2<-glmer.nb(Y~intper.f+tmax+offset(lntraps)+(1|ID))
	Alternative models	nb6	8	11102	124.46	0	11147.9	130.21	nb6<-glmer.nb(Y~intlag2.f+tmax+offset(lntraps)+(1|ID))
		nb4	5	11120.9	143.4	0	11149.6	131.93	nb4<-glmer.nb(Y~intlag.f+tmax+offset(lntraps)+(1|ID))
		nb6b	5	11144.4	166.82	0	11173	155.35	nb6b<-glmer.nb(Y~intlag2+tmax+offset(lntraps)+(1|ID))
		nb5	8	11157.9	180.34	0	11203.8	186.08	nb5<-glmer.nb(Y~intlag2.f+rain+offset(lntraps)+(1|ID))
		nb3	5	11177.6	200.04	0	11206.3	188.57	nb3<-glmer.nb(Y~intlag.f+rain+offset(lntraps)+(1|ID))
		nb5b*	5	11208.9	231.37	0	11237.6	219.9	nb5b<-glmer.nb(Y~intlag2+rain+offset(lntraps)+(1|ID))
	Null models	nb0d	4	11376.2	398.7	0	11399.2	381.49	nb0d<-glmer.nb(Y~tmax+offset(lntraps)+(1|ID))
		nb0c	4	11406.7	429.17	0	11429.7	411.96	nb0c<-glmer.nb(Y~rain+offset(lntraps)+(1|ID))
		nb0	3	11424.1	446.52	0	11441.3	423.57	nb0<-glmer.nb(Y~1+(1|ID))
		nb0b	3	11441.1	463.56	0	11458.3	440.61	nb0b<-glmer.nb(Y~offset(lntraps)+(1|ID))
	Poisson models	pois1	6	23399.4	12421.8	0	23433.8	12416.1	pois1<-glmer(Y~intper.f+rain+offset(lntraps)+(1|ID), family="poisson")
		pois2	6	23532	12554.4	0	23566.4	12548.7	pois2<-glmer(Y~intper.f+tmax+offset(lntraps)+(1|ID), family="poisson")
		pois6	7	24787.7	13810.2	0	24827.9	13810.2	pois6<-glmer(Y~intlag2.f+tmax+offset(lntraps)+(1|ID), family="poisson")
		pois4	4	24900.3	13922.8	0	24923.2	13905.5	pois4<-glmer(Y~intlag.f+tmax+offset(lntraps)+(1|ID), family="poisson")
		pois6b	4	25094.2	14116.6	0	25117.1	14099.4	pois6b<-glmer(Y~intlag2+tmax+offset(lntraps)+(1|ID), family="poisson")
		pois5	7	25552.5	14574.9	0	25592.6	14574.9	pois5<-glmer(Y~intlag2.f+rain+offset(lntraps)+(1|ID), family="poisson")
		pois3	4	25672.1	14694.6	0	25695.1	14677.4	pois3<-glmer(Y~intlag.f+rain+offset(lntraps)+(1|ID), family="poisson")
		pois5b	4	25875.8	14898.2	0	25898.7	14881	pois5b<-glmer(Y~intlag2+rain+offset(lntraps)+(1|ID), family="poisson")
	*Convergence issues (but apparently consistent parameter estimates and SEs)
	Aedes aegypti	Model	k	AIC	∆AIC	AICw	BIC	∆BIC	Structure
	Main models	nb1	7	7100.76	0	0.644	7140.92	0	nb1<-glmer.nb(Y~intper.f+rain+offset(lntraps)+(1|ID))
		nb2	7	7101.94	1.183	0.356	7142.11	1.183	nb2<-glmer.nb(Y~intper.f+tmax+offset(lntraps)+(1|ID))
	Alternative models	nb4	5	7162.24	61.485	0	7190.93	50.009	nb4<-glmer.nb(Y~intlag.f+tmax+offset(lntraps)+(1|ID))
		nb6	8	7164.42	63.662	0	7210.32	69.4	nb6<-glmer.nb(Y~intlag2.f+tmax+offset(lntraps)+(1|ID))
		nb6b	5	7165.57	64.813	0	7194.26	53.336	nb6b<-glmer.nb(Y~intlag2+tmax+offset(lntraps)+(1|ID))
		nb3	5	7173.93	73.176	0	7202.62	61.699	nb3<-glmer.nb(Y~intlag.f+rain+offset(lntraps)+(1|ID))
		nb5	8	7178.25	77.495	0	7224.16	83.233	nb5<-glmer.nb(Y~intlag2.f+rain+offset(lntraps)+(1|ID))
		nb5b	5	7182.71	81.954	0	7211.4	70.477	nb5b<-glmer.nb(Y~intlag2+rain+offset(lntraps)+(1|ID))
	Null models	nb0	3	7252.39	151.629	0	7269.6	128.676	nb0<-glmer.nb(Y~1+(1|ID))
		nb0d	4	7258.97	158.212	0	7281.92	140.997	nb0d<-glmer.nb(Y~tmax+offset(lntraps)+(1|ID))
		nb0c	4	7267.55	166.794	0	7290.5	149.579	nb0c<-glmer.nb(Y~rain+offset(lntraps)+(1|ID))
		nb0b	3	7276.58	175.825	0	7293.8	152.872	nb0b<-glmer.nb(Y~offset(lntraps)+(1|ID))
	Poisson models	pois2	6	16774.1	9673.39	0	16808.6	9667.65	pois2<-glmer(Y~intper.f+tmax+offset(lntraps)+(1|ID), family="poisson")
		pois1	6	16822.6	9721.83	0	16857	9716.09	pois1<-glmer(Y~intper.f+rain+offset(lntraps)+(1|ID), family="poisson")
		pois6	7	17938	10837.2	0	17978.1	10837.2	pois6<-glmer(Y~intlag2.f+tmax+offset(lntraps)+(1|ID), family="poisson")
		pois4	4	17944	10843.2	0	17966.9	10826	pois4<-glmer(Y~intlag.f+tmax+offset(lntraps)+(1|ID), family="poisson")
		pois6b	4	18027.8	10927	0	18050.7	10909.8	pois6b<-glmer(Y~intlag2+tmax+offset(lntraps)+(1|ID), family="poisson")
		pois5	7	18052.5	10951.8	0	18092.7	10951.8	pois5<-glmer(Y~intlag2.f+rain+offset(lntraps)+(1|ID), family="poisson")
		pois3	4	18056.5	10955.8	0	18079.5	10938.6	pois3<-glmer(Y~intlag.f+rain+offset(lntraps)+(1|ID), family="poisson")
		pois5b	4	18139.2	11038.4	0	18162.1	11021.2	pois5b<-glmer(Y~intlag2+rain+offset(lntraps)+(1|ID), family="poisson")
	Aedes spp.	Model	k	AIC	∆AIC	AICw	BIC	∆BIC	Structure
	Main models	nb1	7	12653.9	0	0.999	12694.1	0	nb1<-glmer.nb(Y~intper.f+rain+offset(lntraps)+(1|ID))
		nb2	7	12667.6	13.71	0.001	12707.8	13.7	nb2<-glmer.nb(Y~intper.f+tmax+offset(lntraps)+(1|ID))
	Alternative models	nb6	8	12789.8	135.86	0	12835.7	141.59	nb6<-glmer.nb(Y~intlag2.f+tmax+offset(lntraps)+(1|ID))
		nb4	5	12799.7	145.84	0	12828.4	134.36	nb4<-glmer.nb(Y~intlag.f+tmax+offset(lntraps)+(1|ID))
		nb6b	5	12814.6	160.7	0	12843.3	149.22	nb6b<-glmer.nb(Y~intlag2+tmax+offset(lntraps)+(1|ID))
		nb5	8	12842.7	188.76	0	12888.6	194.5	nb5<-glmer.nb(Y~intlag2.f+rain+offset(lntraps)+(1|ID))
		nb3	5	12849.6	195.7	0	12878.3	184.22	nb3<-glmer.nb(Y~intlag.f+rain+offset(lntraps)+(1|ID))
		nb5b	5	12878.7	224.82	0	12907.4	213.34	nb5b<-glmer.nb(Y~intlag2+rain+offset(lntraps)+(1|ID))
	Null models	nb0d	4	13072.1	418.19	0	13095	400.97	nb0d<-glmer.nb(Y~tmax+offset(lntraps)+(1|ID))
		nb0c	4	13101.6	447.67	0	13124.5	430.46	nb0c<-glmer.nb(Y~rain+offset(lntraps)+(1|ID))
		nb0	3	13104.2	450.31	0	13121.4	427.36	nb0<-glmer.nb(Y~1+(1|ID))
		nb0b	3	13135.8	481.92	0	13153	458.97	nb0b<-glmer.nb(Y~offset(lntraps)+(1|ID))
	Poisson models	pois1	6	29012.5	16358.6	0	29046.9	16352.8	pois1<-glmer(Y~intper.f+rain+offset(lntraps)+(1|ID), family="poisson")
		pois2	6	29159.3	16505.4	0	29193.7	16499.6	pois2<-glmer(Y~intper.f+tmax+offset(lntraps)+(1|ID), family="poisson")
		pois6	7	30895.5	18241.7	0	30935.7	18241.7	pois6<-glmer(Y~intlag2.f+tmax+offset(lntraps)+(1|ID), family="poisson")
		pois4	4	30971.2	18317.3	0	30994.2	18300.1	pois4<-glmer(Y~intlag.f+tmax+offset(lntraps)+(1|ID), family="poisson")
		pois6b	4	31244.7	18590.8	0	31267.7	18573.6	pois6b<-glmer(Y~intlag2+tmax+offset(lntraps)+(1|ID), family="poisson")
		pois5	7	31730.9	19077	0	31771	19077	pois5<-glmer(Y~intlag2.f+rain+offset(lntraps)+(1|ID), family="poisson")
		pois3	4	31810.6	19156.7	0	31833.5	19139.4	pois3<-glmer(Y~intlag.f+rain+offset(lntraps)+(1|ID), family="poisson")
		pois5b	4	32091.2	19437.3	0	32114.2	19420.1	pois5b<-glmer(Y~intlag2+rain+offset(lntraps)+(1|ID), family="poisson")
	All mosquitoes	Model	k	AIC	∆AIC	AICw	BIC	∆BIC	Structure
	Main models	nb1	7	12840	0	0.999	12880.2	0	nb1<-glmer.nb(Y~intper.f+rain+offset(lntraps)+(1|ID))
		nb2	7	12854.8	14.82	0.001	12895	14.82	nb2<-glmer.nb(Y~intper.f+tmax+offset(lntraps)+(1|ID))
	Alternative models	nb6	8	12974.9	134.93	0	13020.9	140.67	nb6<-glmer.nb(Y~intlag2.f+tmax+offset(lntraps)+(1|ID))
		nb4	5	12985.5	145.49	0	13014.2	134.01	nb4<-glmer.nb(Y~intlag.f+tmax+offset(lntraps)+(1|ID))
		nb6b	5	12999.7	159.68	0	13028.4	148.2	nb6b<-glmer.nb(Y~intlag2+tmax+offset(lntraps)+(1|ID))
		nb5	8	13039.3	199.31	0	13085.2	205.04	nb5<-glmer.nb(Y~intlag2.f+rain+offset(lntraps)+(1|ID))
		nb3	5	13046	206.04	0	13074.7	194.56	nb3<-glmer.nb(Y~intlag.f+rain+offset(lntraps)+(1|ID))
		nb5b	5	13076.4	236.36	0	13105.1	224.88	nb5b<-glmer.nb(Y~intlag2+rain+offset(lntraps)+(1|ID))
	Null models	nb0d	4	13268.7	428.72	0	13291.7	411.5	nb0d<-glmer.nb(Y~tmax+offset(lntraps)+(1|ID))
		nb0c	4	13307.9	467.89	0	13330.9	450.68	nb0c<-glmer.nb(Y~rain+offset(lntraps)+(1|ID))
		nb0	3	13319.7	479.67	0	13336.9	456.71	nb0<-glmer.nb(Y~1+(1|ID))
		nb0b	3	13350.8	510.81	0	13368	487.86	nb0b<-glmer.nb(Y~offset(lntraps)+(1|ID))
	Poisson models	pois1	6	29828.8	16988.8	0	29863.2	16983	pois1<-glmer(Y~intper.f+rain+offset(lntraps)+(1|ID), family="poisson")
		pois2	6	29983.2	17143.2	0	30017.6	17137.4	pois2<-glmer(Y~intper.f+tmax+offset(lntraps)+(1|ID), family="poisson")
		pois6	7	31763	18922.9	0	31803.1	18922.9	pois6<-glmer(Y~intlag2.f+tmax+offset(lntraps)+(1|ID), family="poisson")
		pois4	4	31844.7	19004.7	0	31867.6	18987.5	pois4<-glmer(Y~intlag.f+tmax+offset(lntraps)+(1|ID), family="poisson")
		pois6b	4	32127.6	19287.6	0	32150.5	19270.3	pois6b<-glmer(Y~intlag2+tmax+offset(lntraps)+(1|ID), family="poisson")
		pois5	7	32874	20034	0	32914.2	20034	pois5<-glmer(Y~intlag2.f+rain+offset(lntraps)+(1|ID), family="poisson")
		pois3	4	32959.1	20119	0	32982	20101.8	pois3<-glmer(Y~intlag.f+rain+offset(lntraps)+(1|ID), family="poisson")
		pois5b	4	33254.4	20414.4	0	33277.4	20397.2	pois5b<-glmer(Y~intlag2+rain+offset(lntraps)+(1|ID), family="poisson")

## Sheet: Emergence
Aedes emergence
	Females + males	Model	k	AIC	∆AIC	AICw	BIC	∆BIC	Structure
	Main models	nb1	7	11225.5	0	0.991	11265.6	0	nb1<-glmer.nb(Y~intper.f+rain+offset(lntraps)+(1|ID))
		nb2	7	11234.8	9.35	0.009	11275	9.35	nb2<-glmer.nb(Y~intper.f+tmax+offset(lntraps)+(1|ID))
	Alternative models	nb6	8	11617.6	392.13	0	11663.5	397.86	nb6<-glmer.nb(Y~intlag2.f+tmax+offset(lntraps)+(1|ID))
		nb6b	5	11666.9	441.46	0	11695.6	429.98	nb6b<-glmer.nb(Y~intlag2+tmax+offset(lntraps)+(1|ID))
		nb5	8	11675	449.53	0	11720.9	455.27	nb5<-glmer.nb(Y~intlag2.f+rain+offset(lntraps)+(1|ID))
		nb4	5	11710.3	484.79	0	11739	473.31	nb4<-glmer.nb(Y~intlag.f+tmax+offset(lntraps)+(1|ID))
		nb5b	5	11733.8	508.33	0	11762.5	496.85	nb5b<-glmer.nb(Y~intlag2+rain+offset(lntraps)+(1|ID))
		nb3	5	11747.4	521.92	0	11776.1	510.44	nb3<-glmer.nb(Y~intlag.f+rain+offset(lntraps)+(1|ID))
	Null models	nb0d	4	12179.5	954.02	0	12202.4	936.8	nb0d<-glmer.nb(Y~tmax+offset(lntraps)+(1|ID))
		nb0	3	12192.9	967.45	0	12210.1	944.5	nb0<-glmer.nb(Y~1+(1|ID))
		nb0c	4	12208.9	983.47	0	12231.9	966.25	nb0c<-glmer.nb(Y~rain+offset(lntraps)+(1|ID))
		nb0b	3	12234.3	1008.82	0	12251.5	985.87	nb0b<-glmer.nb(Y~offset(lntraps)+(1|ID))
	Poisson models	pois1	6	24189.4	12963.9	0	24223.8	12958.2	pois1<-glmer(Y~intper.f+rain+offset(lntraps)+(1|ID), family="poisson")
		pois2	6	24270.2	13044.8	0	24304.7	13039	pois2<-glmer(Y~intper.f+tmax+offset(lntraps)+(1|ID), family="poisson")
		pois6	7	28365	17139.5	0	28405.2	17139.5	pois6<-glmer(Y~intlag2.f+tmax+offset(lntraps)+(1|ID), family="poisson")
		pois6b	4	28534.2	17308.7	0	28557.1	17291.5	pois6b<-glmer(Y~intlag2+tmax+offset(lntraps)+(1|ID), family="poisson")
		pois4	4	28636.2	17410.8	0	28659.2	17393.6	pois4<-glmer(Y~intlag.f+tmax+offset(lntraps)+(1|ID), family="poisson")
		pois5	7	29259.2	18033.8	0	29299.4	18033.8	pois5<-glmer(Y~intlag2.f+rain+offset(lntraps)+(1|ID), family="poisson")
		pois5b	4	29435.1	18209.6	0	29458.1	18192.4	pois5b<-glmer(Y~intlag2+rain+offset(lntraps)+(1|ID), family="poisson")
		pois3	4	29517.4	18291.9	0	29540.4	18274.7	pois3<-glmer(Y~intlag.f+rain+offset(lntraps)+(1|ID), family="poisson")
	Females	Model	k	AIC	∆AIC	AICw	BIC	∆BIC	Structure
	Main models	nb1	7	9021.64	0	0.982	9061.81	0	nb1<-glmer.nb(Y~intper.f+rain+offset(lntraps)+(1|ID))
		nb2	7	9029.63	7.989	0.018	9069.8	7.989	nb2<-glmer.nb(Y~intper.f+tmax+offset(lntraps)+(1|ID))
	Alternative models	nb6	8	9373.61	351.964	0	9419.51	357.702	nb6<-glmer.nb(Y~intlag2.f+tmax+offset(lntraps)+(1|ID))
		nb6b	5	9410.94	389.296	0	9439.63	377.82	nb6b<-glmer.nb(Y~intlag2+tmax+offset(lntraps)+(1|ID))
		nb4	5	9426.87	405.227	0	9455.56	393.751	nb4<-glmer.nb(Y~intlag.f+tmax+offset(lntraps)+(1|ID))
		nb5	8	9428.48	406.833	0	9474.38	412.571	nb5<-glmer.nb(Y~intlag2.f+rain+offset(lntraps)+(1|ID))
		nb3	5	9470.69	449.043	0	9499.38	437.567	nb3<-glmer.nb(Y~intlag.f+rain+offset(lntraps)+(1|ID))
		nb5b	5	9473.42	451.771	0	9502.1	440.295	nb5b<-glmer.nb(Y~intlag2+rain+offset(lntraps)+(1|ID))
	Null models	nb0d	4	9922.69	901.047	0	9945.64	883.834	nb0d<-glmer.nb(Y~tmax+offset(lntraps)+(1|ID))
		nb0	3	9930.36	908.719	0	9947.58	885.767	nb0<-glmer.nb(Y~1+(1|ID))
		nb0c	4	9948.02	926.374	0	9970.97	909.16	nb0c<-glmer.nb(Y~rain+offset(lntraps)+(1|ID))
		nb0b	3	9975.69	954.046	0	9992.9	931.094	nb0b<-glmer.nb(Y~offset(lntraps)+(1|ID))
	Poisson models	pois1	6	14190.2	5168.54	0	14224.6	5162.8	pois1<-glmer(Y~intper.f+rain+offset(lntraps)+(1|ID), family="poisson")
		pois2	6	14234.1	5212.41	0	14268.5	5206.68	pois2<-glmer(Y~intper.f+tmax+offset(lntraps)+(1|ID), family="poisson")
		pois6	7	16099.4	7077.76	0	16139.6	7077.76	pois6<-glmer(Y~intlag2.f+tmax+offset(lntraps)+(1|ID), family="poisson")
		pois4	4	16190.4	7168.81	0	16213.4	7151.59	pois4<-glmer(Y~intlag.f+tmax+offset(lntraps)+(1|ID), family="poisson")
		pois6b	4	16196.9	7175.26	0	16219.9	7158.05	pois6b<-glmer(Y~intlag2+tmax+offset(lntraps)+(1|ID), family="poisson")
		pois5	7	16519.4	7497.76	0	16559.6	7497.76	pois5<-glmer(Y~intlag2.f+rain+offset(lntraps)+(1|ID), family="poisson")
		pois3	4	16606.5	7584.89	0	16629.5	7567.68	pois3<-glmer(Y~intlag.f+rain+offset(lntraps)+(1|ID), family="poisson")
		pois5b	4	16620.3	7598.68	0	16643.3	7581.47	pois5b<-glmer(Y~intlag2+rain+offset(lntraps)+(1|ID), family="poisson")
	Males	Model	k	AIC	∆AIC	AICw	BIC	∆BIC	Structure
	Main models	nb1	7	8862.45	0	0.992	8902.62	0	nb1<-glmer.nb(Y~intper.f+rain+offset(lntraps)+(1|ID))
		nb2	7	8867.39	4.94	0.078	8907.56	4.939	nb2<-glmer.nb(Y~intper.f+tmax+offset(lntraps)+(1|ID))
	Alternative models	nb6*	8	9295.04	432.584	0	9340.94	438.321	nb6<-glmer.nb(Y~intlag2.f+tmax+offset(lntraps)+(1|ID))
		nb6b	5	9332.58	470.126	0	9361.27	458.649	nb6b<-glmer.nb(Y~intlag2+tmax+offset(lntraps)+(1|ID))
		nb5*	8	9359.51	497.061	0	9405.42	502.798	nb5<-glmer.nb(Y~intlag2.f+rain+offset(lntraps)+(1|ID))
		nb4	5	9379.3	516.845	0	9407.99	505.369	nb4<-glmer.nb(Y~intlag.f+tmax+offset(lntraps)+(1|ID))
		nb5b	5	9404.66	542.21	0	9433.35	530.733	nb5b<-glmer.nb(Y~intlag2+rain+offset(lntraps)+(1|ID))
		nb3	5	9426.28	563.827	0	9454.97	552.35	nb3<-glmer.nb(Y~intlag.f+rain+offset(lntraps)+(1|ID))
	Null models	nb0d	4	9826.64	964.185	0	9849.59	946.97	nb0d<-glmer.nb(Y~tmax+offset(lntraps)+(1|ID))
		nb0	3	9849.17	986.72	0	9866.39	963.767	nb0<-glmer.nb(Y~1+(1|ID))
		nb0c	4	9863.23	1000.78	0	9886.18	983.562	nb0c<-glmer.nb(Y~rain+offset(lntraps)+(1|ID))
		nb0b	3	9890.01	1027.56	0	9907.23	1004.61	nb0b<-glmer.nb(Y~offset(lntraps)+(1|ID))
	Poisson models	pois1	6	15062	6199.59	0	15096.5	6193.85	pois1<-glmer(Y~intper.f+rain+offset(lntraps)+(1|ID), family="poisson")
		pois2	6	15093	6230.55	0	15127.4	6224.81	pois2<-glmer(Y~intper.f+tmax+offset(lntraps)+(1|ID), family="poisson")
		pois6*	7	17370.4	8507.97	0	17410.6	8507.97	pois6<-glmer(Y~intlag2.f+tmax+offset(lntraps)+(1|ID), family="poisson")
		pois6b	4	17445.3	8582.81	0	17468.2	8565.6	pois6b<-glmer(Y~intlag2+tmax+offset(lntraps)+(1|ID), family="poisson")
		pois4	4	17551.3	8688.85	0	17574.3	8671.63	pois4<-glmer(Y~intlag.f+tmax+offset(lntraps)+(1|ID), family="poisson")
		pois5*	7	17845.6	8983.13	0	17885.7	8983.13	pois5<-glmer(Y~intlag2.f+rain+offset(lntraps)+(1|ID), family="poisson")
		pois5b	4	17923.3	9060.88	0	17946.3	9043.67	pois5b<-glmer(Y~intlag2+rain+offset(lntraps)+(1|ID), family="poisson")
		pois3	4	18017.2	9154.78	0	18040.2	9137.57	pois3<-glmer(Y~intlag.f+rain+offset(lntraps)+(1|ID), family="poisson")
	*Non-convergence: no Aedes males emerged from SBSs when covariate "intlag2.f" (dissemination intensity/quality coded as a 5-level factor) was "3"
